# Supplementary material for: Cannabidiol Exposure During Rat Pregnancy Leads to Labyrinth-Specific Vascular Defects in the Placenta and Reduced Fetal Growth
Source: Cannabis Cannabinoid Res. 2024 Jun 18;9(3):766–80. doi: 10.1089/can.2023.0166 (PMC11304342; doi:10.1089/can.2023.0166)
Supplement: Supplementary Data S1 [file can.2023.0166_suppl_datas1.xlsx]

## Sheet: Annotation
MyList	Gene ID	Type	Tax ID	Homologene Gene ID	Homologene Gene Tax ID	GO:0035239 tube morphogenesis	GO:0030198 extracellular matrix organizat	GO:0051216 cartilage development	GO:0061138 morphogenesis of a branching e	GO:0070848 response to growth factor	GO:0009612 response to mechanical stimulu	GO:0007507 heart development	GO:2000027 regulation of animal organ mor	GO:0010720 positive regulation of cell de	GO:0050679 positive regulation of epithel	GO:0010749 regulation of nitric oxide med	GO:0034284 response to monosaccharide	GO:0007159 leukocyte cell-cell adhesion	GO:0070482 response to oxygen levels	GO:0043405 regulation of MAP kinase activ	GO:0002064 epithelial cell development	GO:0007584 response to nutrient	GO:0000902 cell morphogenesis	GO:0042063 gliogenesis	GO:0090287 regulation of cellular respons
ENSRNOG00000021130	25559	ensembl_gene_id	R. norvegicus	25559	R. norvegicus	0.0	0.0	0.0	0.0	0.0	0.0	0.0	0.0	1.0	0.0	0.0	1.0	0.0	0.0	0.0	0.0	0.0	0.0	0.0	0.0
ENSRNOG00000027096	293676	ensembl_gene_id	R. norvegicus	293676	R. norvegicus	0.0	0.0	0.0	0.0	0.0	0.0	0.0	0.0	0.0	0.0	0.0	0.0	0.0	0.0	0.0	0.0	0.0	0.0	0.0	0.0
ENSRNOG00000019518	290646	ensembl_gene_id	R. norvegicus	290646	R. norvegicus	0.0	0.0	0.0	0.0	0.0	0.0	0.0	0.0	0.0	0.0	1.0	0.0	0.0	0.0	0.0	0.0	0.0	0.0	0.0	0.0
ENSRNOG00000054314	296395	ensembl_gene_id	R. norvegicus	296395	R. norvegicus	0.0	0.0	0.0	0.0	0.0	0.0	0.0	0.0	0.0	0.0	0.0	0.0	0.0	0.0	1.0	0.0	0.0	0.0	0.0	0.0
ENSRNOG00000026596	497904	ensembl_gene_id	R. norvegicus	497904	R. norvegicus	0.0	0.0	0.0	0.0	0.0	0.0	0.0	0.0	0.0	0.0	0.0	0.0	0.0	0.0	0.0	0.0	0.0	0.0	0.0	0.0
ENSRNOG00000070397	406161	ensembl_gene_id	R. norvegicus	406161	R. norvegicus	0.0	0.0	0.0	0.0	0.0	0.0	0.0	0.0	0.0	0.0	0.0	0.0	0.0	0.0	0.0	0.0	0.0	0.0	0.0	0.0
ENSRNOG00000021039	292913	ensembl_gene_id	R. norvegicus	292913	R. norvegicus	0.0	0.0	0.0	0.0	0.0	0.0	0.0	0.0	0.0	0.0	0.0	0.0	0.0	0.0	0.0	0.0	0.0	0.0	0.0	0.0
ENSRNOG00000012307	295929	ensembl_gene_id	R. norvegicus	295929	R. norvegicus	0.0	1.0	0.0	1.0	0.0	0.0	1.0	0.0	0.0	0.0	0.0	0.0	0.0	0.0	0.0	0.0	0.0	1.0	0.0	0.0
ENSRNOG00000009662	499918	ensembl_gene_id	R. norvegicus	499918	R. norvegicus	0.0	0.0	0.0	0.0	0.0	0.0	0.0	0.0	0.0	0.0	0.0	0.0	0.0	0.0	0.0	0.0	0.0	0.0	0.0	0.0
ENSRNOG00000026177	103690059	ensembl_gene_id	R. norvegicus	103690059	R. norvegicus	0.0	0.0	0.0	0.0	0.0	0.0	0.0	0.0	0.0	0.0	0.0	0.0	0.0	0.0	0.0	0.0	0.0	0.0	0.0	0.0
ENSRNOG00000001261	89833	ensembl_gene_id	R. norvegicus	89833	R. norvegicus	0.0	0.0	0.0	0.0	0.0	0.0	0.0	0.0	0.0	0.0	0.0	0.0	0.0	0.0	0.0	0.0	0.0	0.0	0.0	0.0
ENSRNOG00000010280	309962	ensembl_gene_id	R. norvegicus	309962	R. norvegicus	0.0	0.0	0.0	0.0	0.0	0.0	0.0	0.0	0.0	0.0	1.0	0.0	0.0	0.0	0.0	0.0	0.0	0.0	0.0	0.0
ENSRNOG00000021140	116489	ensembl_gene_id	R. norvegicus	116489	R. norvegicus	0.0	0.0	0.0	0.0	0.0	1.0	0.0	0.0	0.0	0.0	0.0	0.0	0.0	0.0	0.0	0.0	0.0	0.0	0.0	0.0
ENSRNOG00000022099	365377	ensembl_gene_id	R. norvegicus	365377	R. norvegicus	0.0	0.0	0.0	0.0	0.0	0.0	1.0	0.0	0.0	0.0	0.0	0.0	0.0	0.0	0.0	0.0	0.0	0.0	0.0	0.0
ENSRNOG00000024905	362712	ensembl_gene_id	R. norvegicus	362712	R. norvegicus	0.0	0.0	0.0	0.0	0.0	0.0	1.0	0.0	0.0	0.0	0.0	0.0	0.0	0.0	0.0	0.0	0.0	0.0	0.0	0.0
ENSRNOG00000066031						nan	nan	nan	nan	nan	nan	nan	nan	nan	nan	nan	nan	nan	nan	nan	nan	nan	nan	nan	nan
ENSRNOG00000012281	295498	ensembl_gene_id	R. norvegicus	295498	R. norvegicus	0.0	0.0	0.0	0.0	0.0	0.0	0.0	0.0	0.0	0.0	0.0	0.0	0.0	0.0	0.0	0.0	0.0	0.0	0.0	0.0
ENSRNOG00000046683	308350	ensembl_gene_id	R. norvegicus	308350	R. norvegicus	0.0	0.0	0.0	0.0	0.0	0.0	0.0	0.0	0.0	0.0	0.0	0.0	0.0	0.0	0.0	0.0	0.0	0.0	0.0	0.0
ENSRNOG00000006767	296257	ensembl_gene_id	R. norvegicus	296257	R. norvegicus	0.0	0.0	0.0	0.0	0.0	0.0	0.0	0.0	1.0	0.0	0.0	0.0	0.0	0.0	1.0	0.0	0.0	0.0	0.0	0.0
ENSRNOG00000037845	114099	ensembl_gene_id	R. norvegicus	114099	R. norvegicus	0.0	0.0	0.0	0.0	0.0	0.0	0.0	0.0	1.0	0.0	0.0	0.0	0.0	1.0	0.0	0.0	0.0	0.0	0.0	0.0
ENSRNOG00000058891	690489	ensembl_gene_id	R. norvegicus	690489	R. norvegicus	0.0	0.0	0.0	1.0	0.0	0.0	0.0	0.0	0.0	0.0	0.0	0.0	0.0	0.0	0.0	0.0	0.0	0.0	0.0	0.0
ENSRNOG00000023627	100362748	ensembl_gene_id	R. norvegicus	100362748	R. norvegicus	0.0	0.0	0.0	0.0	0.0	0.0	0.0	0.0	0.0	0.0	0.0	0.0	0.0	0.0	0.0	0.0	0.0	0.0	0.0	0.0
ENSRNOG00000025290	501558	ensembl_gene_id	R. norvegicus	501558	R. norvegicus	0.0	0.0	0.0	0.0	0.0	0.0	0.0	0.0	0.0	0.0	0.0	0.0	0.0	0.0	0.0	0.0	0.0	0.0	0.0	0.0
ENSRNOG00000058422	683463	ensembl_gene_id	R. norvegicus	683463	R. norvegicus	0.0	0.0	0.0	0.0	0.0	0.0	0.0	0.0	0.0	0.0	0.0	0.0	0.0	0.0	1.0	0.0	0.0	0.0	0.0	0.0
ENSRNOG00000021357						nan	nan	nan	nan	nan	nan	nan	nan	nan	nan	nan	nan	nan	nan	nan	nan	nan	nan	nan	nan
ENSRNOG00000059456	25372	ensembl_gene_id	R. norvegicus	25372	R. norvegicus	0.0	0.0	0.0	0.0	0.0	0.0	0.0	0.0	0.0	0.0	0.0	0.0	0.0	0.0	1.0	0.0	0.0	0.0	0.0	0.0
ENSRNOG00000065458						nan	nan	nan	nan	nan	nan	nan	nan	nan	nan	nan	nan	nan	nan	nan	nan	nan	nan	nan	nan
ENSRNOG00000012508	295455	ensembl_gene_id	R. norvegicus	295455	R. norvegicus	0.0	1.0	0.0	0.0	0.0	0.0	0.0	0.0	0.0	0.0	0.0	1.0	1.0	0.0	0.0	0.0	0.0	0.0	0.0	0.0
ENSRNOG00000007657	298101	ensembl_gene_id	R. norvegicus	298101	R. norvegicus	1.0	1.0	1.0	0.0	0.0	0.0	0.0	0.0	0.0	0.0	0.0	0.0	0.0	0.0	0.0	1.0	0.0	1.0	0.0	0.0
ENSRNOG00000029212	114122	ensembl_gene_id	R. norvegicus	114122	R. norvegicus	0.0	0.0	1.0	1.0	0.0	0.0	1.0	0.0	1.0	0.0	0.0	0.0	0.0	0.0	0.0	0.0	0.0	1.0	1.0	0.0
ENSRNOG00000066525						nan	nan	nan	nan	nan	nan	nan	nan	nan	nan	nan	nan	nan	nan	nan	nan	nan	nan	nan	nan
ENSRNOG00000062358	361493	ensembl_gene_id	R. norvegicus	361493	R. norvegicus	0.0	0.0	0.0	0.0	0.0	0.0	0.0	0.0	0.0	0.0	0.0	0.0	0.0	0.0	0.0	0.0	0.0	0.0	0.0	0.0
ENSRNOG00000062480						nan	nan	nan	nan	nan	nan	nan	nan	nan	nan	nan	nan	nan	nan	nan	nan	nan	nan	nan	nan
ENSRNOG00000008336	25341	ensembl_gene_id	R. norvegicus	25341	R. norvegicus	0.0	1.0	0.0	0.0	0.0	0.0	0.0	1.0	0.0	0.0	0.0	0.0	0.0	0.0	0.0	0.0	1.0	0.0	0.0	0.0
ENSRNOG00000063568						nan	nan	nan	nan	nan	nan	nan	nan	nan	nan	nan	nan	nan	nan	nan	nan	nan	nan	nan	nan
ENSRNOG00000012972	25290	ensembl_gene_id	R. norvegicus	25290	R. norvegicus	0.0	0.0	0.0	0.0	0.0	0.0	0.0	0.0	0.0	1.0	0.0	0.0	0.0	1.0	0.0	0.0	1.0	0.0	0.0	0.0
ENSRNOG00000067544						nan	nan	nan	nan	nan	nan	nan	nan	nan	nan	nan	nan	nan	nan	nan	nan	nan	nan	nan	nan
ENSRNOG00000066264	360777	ensembl_gene_id	R. norvegicus	360777	R. norvegicus	0.0	0.0	0.0	0.0	0.0	0.0	0.0	0.0	0.0	0.0	0.0	0.0	0.0	0.0	0.0	0.0	0.0	0.0	0.0	0.0
ENSRNOG00000011239	295019	ensembl_gene_id	R. norvegicus	295019	R. norvegicus	0.0	0.0	0.0	0.0	0.0	0.0	0.0	0.0	0.0	0.0	0.0	0.0	0.0	0.0	0.0	0.0	0.0	0.0	0.0	0.0
ENSRNOG00000019528	100362241	ensembl_gene_id	R. norvegicus	100362241	R. norvegicus	0.0	0.0	0.0	0.0	0.0	0.0	0.0	0.0	0.0	0.0	0.0	0.0	0.0	0.0	0.0	0.0	0.0	0.0	0.0	0.0
ENSRNOG00000019328	58835	ensembl_gene_id	R. norvegicus	58835	R. norvegicus	0.0	0.0	0.0	0.0	0.0	0.0	0.0	0.0	0.0	0.0	0.0	0.0	0.0	0.0	0.0	0.0	0.0	1.0	1.0	0.0
ENSRNOG00000056184	29216	ensembl_gene_id	R. norvegicus	29216	R. norvegicus	1.0	0.0	0.0	1.0	1.0	0.0	1.0	0.0	1.0	0.0	0.0	0.0	0.0	0.0	1.0	0.0	1.0	1.0	0.0	1.0
ENSRNOG00000031675	315567	ensembl_gene_id	R. norvegicus	315567	R. norvegicus	0.0	0.0	0.0	0.0	0.0	0.0	0.0	0.0	0.0	0.0	0.0	0.0	0.0	0.0	0.0	0.0	0.0	0.0	0.0	0.0
ENSRNOG00000050420	369017	ensembl_gene_id	R. norvegicus	369017	R. norvegicus	0.0	1.0	0.0	0.0	0.0	1.0	0.0	0.0	0.0	0.0	0.0	0.0	0.0	0.0	0.0	1.0	0.0	0.0	0.0	0.0
ENSRNOG00000062844	100911253	ensembl_gene_id	R. norvegicus	100911253	R. norvegicus	0.0	0.0	0.0	0.0	0.0	0.0	0.0	0.0	0.0	0.0	0.0	0.0	0.0	0.0	0.0	0.0	0.0	0.0	0.0	0.0
ENSRNOG00000069829	365946	ensembl_gene_id	R. norvegicus	365946	R. norvegicus	0.0	0.0	0.0	0.0	0.0	0.0	0.0	0.0	0.0	0.0	0.0	1.0	0.0	0.0	0.0	0.0	0.0	0.0	0.0	0.0
ENSRNOG00000005082	364081	ensembl_gene_id	R. norvegicus	364081	R. norvegicus	0.0	0.0	0.0	0.0	0.0	0.0	0.0	0.0	0.0	1.0	0.0	0.0	0.0	0.0	0.0	1.0	0.0	0.0	0.0	0.0
ENSRNOG00000014135	303337	ensembl_gene_id	R. norvegicus	303337	R. norvegicus	0.0	0.0	0.0	0.0	0.0	0.0	0.0	0.0	0.0	0.0	0.0	0.0	0.0	0.0	0.0	0.0	0.0	0.0	0.0	0.0
ENSRNOG00000038477	691110	ensembl_gene_id	R. norvegicus	691110	R. norvegicus	0.0	0.0	0.0	0.0	0.0	0.0	0.0	0.0	0.0	0.0	0.0	0.0	0.0	0.0	0.0	0.0	0.0	0.0	0.0	0.0
ENSRNOG00000019728	25021	ensembl_gene_id	R. norvegicus	25021	R. norvegicus	0.0	0.0	0.0	0.0	0.0	1.0	0.0	0.0	1.0	0.0	0.0	0.0	1.0	0.0	0.0	0.0	0.0	0.0	1.0	0.0
ENSRNOG00000027808	691533	ensembl_gene_id	R. norvegicus	691533	R. norvegicus	0.0	0.0	0.0	0.0	0.0	0.0	0.0	0.0	0.0	0.0	0.0	0.0	0.0	0.0	0.0	0.0	0.0	0.0	0.0	0.0
ENSRNOG00000008970	306055	ensembl_gene_id	R. norvegicus	306055	R. norvegicus	0.0	0.0	0.0	0.0	0.0	0.0	0.0	0.0	0.0	0.0	0.0	0.0	1.0	0.0	0.0	0.0	0.0	0.0	0.0	0.0
ENSRNOG00000008526	500986	ensembl_gene_id	R. norvegicus	500986	R. norvegicus	0.0	0.0	0.0	0.0	0.0	0.0	0.0	0.0	0.0	0.0	0.0	0.0	0.0	0.0	0.0	0.0	0.0	0.0	0.0	0.0
ENSRNOG00000067673						nan	nan	nan	nan	nan	nan	nan	nan	nan	nan	nan	nan	nan	nan	nan	nan	nan	nan	nan	nan
ENSRNOG00000013552	246074	ensembl_gene_id	R. norvegicus	246074	R. norvegicus	0.0	0.0	0.0	0.0	0.0	0.0	0.0	0.0	0.0	0.0	0.0	0.0	0.0	0.0	0.0	0.0	1.0	0.0	0.0	0.0
ENSRNOG00000014832	315994	ensembl_gene_id	R. norvegicus	315994	R. norvegicus	0.0	0.0	0.0	0.0	0.0	0.0	0.0	0.0	0.0	0.0	0.0	0.0	0.0	0.0	0.0	0.0	0.0	0.0	0.0	0.0
ENSRNOG00000016558	64364	ensembl_gene_id	R. norvegicus	64364	R. norvegicus	0.0	0.0	0.0	0.0	0.0	0.0	0.0	0.0	0.0	0.0	0.0	0.0	0.0	0.0	0.0	0.0	0.0	0.0	0.0	0.0
ENSRNOG00000019609	313536	ensembl_gene_id	R. norvegicus	313536	R. norvegicus	0.0	0.0	0.0	0.0	0.0	0.0	0.0	0.0	0.0	0.0	0.0	0.0	0.0	0.0	0.0	0.0	0.0	0.0	0.0	0.0
ENSRNOG00000000277	309902	ensembl_gene_id	R. norvegicus	309902	R. norvegicus	0.0	0.0	0.0	0.0	0.0	0.0	0.0	0.0	0.0	0.0	0.0	0.0	0.0	0.0	0.0	0.0	0.0	1.0	0.0	0.0
ENSRNOG00000008834	306096	ensembl_gene_id	R. norvegicus	306096	R. norvegicus	0.0	0.0	0.0	0.0	0.0	0.0	0.0	0.0	0.0	1.0	0.0	0.0	0.0	0.0	0.0	0.0	0.0	0.0	0.0	0.0
ENSRNOG00000013243	499953	ensembl_gene_id	R. norvegicus	499953	R. norvegicus	0.0	0.0	0.0	0.0	0.0	0.0	0.0	0.0	0.0	0.0	0.0	0.0	0.0	0.0	0.0	0.0	0.0	0.0	0.0	0.0
ENSRNOG00000050430	25156	ensembl_gene_id	R. norvegicus	25156	R. norvegicus	0.0	0.0	0.0	0.0	0.0	0.0	0.0	0.0	0.0	0.0	0.0	0.0	0.0	0.0	1.0	0.0	0.0	0.0	0.0	0.0
ENSRNOG00000058645	116640	ensembl_gene_id	R. norvegicus	116640	R. norvegicus	1.0	0.0	0.0	1.0	1.0	1.0	0.0	0.0	0.0	0.0	0.0	0.0	0.0	0.0	0.0	0.0	1.0	1.0	0.0	0.0
ENSRNOG00000030714	29138	ensembl_gene_id	R. norvegicus	29138	R. norvegicus	0.0	0.0	0.0	0.0	0.0	0.0	0.0	0.0	0.0	0.0	0.0	0.0	0.0	0.0	0.0	0.0	0.0	0.0	0.0	0.0
ENSRNOG00000025691	301265	ensembl_gene_id	R. norvegicus	301265	R. norvegicus	1.0	0.0	0.0	0.0	0.0	0.0	0.0	0.0	0.0	0.0	0.0	0.0	0.0	0.0	0.0	0.0	0.0	0.0	0.0	0.0
ENSRNOG00000017410	291427	ensembl_gene_id	R. norvegicus	291427	R. norvegicus	0.0	0.0	0.0	0.0	0.0	0.0	0.0	0.0	0.0	0.0	0.0	0.0	0.0	0.0	0.0	0.0	0.0	0.0	0.0	0.0
ENSRNOG00000019422	24330	ensembl_gene_id	R. norvegicus	24330	R. norvegicus	1.0	0.0	1.0	1.0	1.0	1.0	1.0	0.0	0.0	0.0	0.0	1.0	0.0	1.0	0.0	0.0	1.0	0.0	1.0	0.0
ENSRNOG00000007675	297952	ensembl_gene_id	R. norvegicus	297952	R. norvegicus	0.0	0.0	0.0	0.0	0.0	0.0	0.0	0.0	0.0	0.0	0.0	0.0	0.0	0.0	0.0	0.0	0.0	0.0	0.0	0.0
ENSRNOG00000012216	116487	ensembl_gene_id	R. norvegicus	116487	R. norvegicus	1.0	1.0	1.0	0.0	0.0	0.0	0.0	0.0	0.0	0.0	0.0	0.0	0.0	0.0	0.0	0.0	0.0	0.0	0.0	0.0
ENSRNOG00000064045						nan	nan	nan	nan	nan	nan	nan	nan	nan	nan	nan	nan	nan	nan	nan	nan	nan	nan	nan	nan
ENSRNOG00000003866	60628	ensembl_gene_id	R. norvegicus	60628	R. norvegicus	1.0	0.0	0.0	1.0	0.0	1.0	1.0	0.0	1.0	0.0	1.0	0.0	0.0	1.0	1.0	1.0	0.0	1.0	0.0	0.0
ENSRNOG00000067579						nan	nan	nan	nan	nan	nan	nan	nan	nan	nan	nan	nan	nan	nan	nan	nan	nan	nan	nan	nan
ENSRNOG00000023428	497931	ensembl_gene_id	R. norvegicus	497931	R. norvegicus	0.0	0.0	0.0	0.0	0.0	0.0	0.0	0.0	0.0	0.0	0.0	0.0	0.0	0.0	1.0	0.0	0.0	0.0	0.0	0.0
ENSRNOG00000010805	79451	ensembl_gene_id	R. norvegicus	79451	R. norvegicus	0.0	0.0	0.0	0.0	0.0	0.0	0.0	0.0	0.0	0.0	0.0	0.0	0.0	0.0	0.0	0.0	0.0	0.0	0.0	0.0
ENSRNOG00000020557	114207	ensembl_gene_id	R. norvegicus	114207	R. norvegicus	0.0	0.0	1.0	0.0	0.0	0.0	1.0	0.0	0.0	0.0	0.0	1.0	0.0	1.0	0.0	0.0	1.0	0.0	0.0	1.0
ENSRNOG00000063956	252885	ensembl_gene_id	R. norvegicus	252885	R. norvegicus	0.0	0.0	1.0	0.0	0.0	0.0	0.0	0.0	0.0	0.0	0.0	0.0	0.0	0.0	0.0	0.0	0.0	0.0	0.0	0.0
ENSRNOG00000003622	66021	ensembl_gene_id	R. norvegicus	66021	R. norvegicus	0.0	0.0	0.0	0.0	0.0	0.0	0.0	0.0	0.0	0.0	0.0	0.0	0.0	1.0	0.0	0.0	1.0	0.0	0.0	0.0
ENSRNOG00000037853	310486	ensembl_gene_id	R. norvegicus	310486	R. norvegicus	0.0	0.0	0.0	0.0	0.0	0.0	0.0	0.0	0.0	0.0	0.0	0.0	0.0	0.0	0.0	0.0	0.0	0.0	0.0	0.0
ENSRNOG00000058742	301287	ensembl_gene_id	R. norvegicus	301287	R. norvegicus	1.0	0.0	0.0	1.0	0.0	0.0	0.0	1.0	0.0	1.0	0.0	1.0	0.0	0.0	1.0	1.0	0.0	1.0	0.0	0.0
ENSRNOG00000051216	120099372	ensembl_gene_id	R. norvegicus	120099372	R. norvegicus	0.0	0.0	0.0	0.0	0.0	0.0	0.0	0.0	0.0	0.0	0.0	0.0	0.0	0.0	0.0	0.0	0.0	0.0	0.0	0.0
ENSRNOG00000038722	305354	ensembl_gene_id	R. norvegicus	305354	R. norvegicus	0.0	0.0	0.0	0.0	0.0	0.0	0.0	0.0	0.0	0.0	0.0	0.0	0.0	0.0	0.0	0.0	0.0	0.0	0.0	0.0
ENSRNOG00000018790	114032	ensembl_gene_id	R. norvegicus	114032	R. norvegicus	0.0	0.0	0.0	0.0	0.0	0.0	0.0	0.0	0.0	0.0	0.0	0.0	0.0	0.0	0.0	0.0	0.0	0.0	0.0	0.0
ENSRNOG00000032261	171522	ensembl_gene_id	R. norvegicus	171522	R. norvegicus	0.0	0.0	0.0	0.0	0.0	0.0	0.0	0.0	0.0	0.0	0.0	0.0	0.0	0.0	0.0	0.0	0.0	0.0	0.0	0.0
ENSRNOG00000047241						nan	nan	nan	nan	nan	nan	nan	nan	nan	nan	nan	nan	nan	nan	nan	nan	nan	nan	nan	nan
ENSRNOG00000001431	288589	ensembl_gene_id	R. norvegicus	288589	R. norvegicus	0.0	0.0	0.0	0.0	0.0	0.0	0.0	0.0	0.0	0.0	0.0	0.0	0.0	0.0	0.0	0.0	0.0	0.0	0.0	0.0
ENSRNOG00000014650	361764	ensembl_gene_id	R. norvegicus	361764	R. norvegicus	1.0	0.0	0.0	0.0	0.0	0.0	0.0	0.0	1.0	0.0	0.0	0.0	0.0	0.0	0.0	0.0	0.0	1.0	0.0	0.0
ENSRNOG00000062615						nan	nan	nan	nan	nan	nan	nan	nan	nan	nan	nan	nan	nan	nan	nan	nan	nan	nan	nan	nan
ENSRNOG00000064137						nan	nan	nan	nan	nan	nan	nan	nan	nan	nan	nan	nan	nan	nan	nan	nan	nan	nan	nan	nan
ENSRNOG00000048917	685732	ensembl_gene_id	R. norvegicus	685732	R. norvegicus	0.0	0.0	1.0	0.0	0.0	0.0	0.0	0.0	0.0	0.0	0.0	0.0	0.0	0.0	0.0	0.0	0.0	0.0	0.0	0.0
ENSRNOG00000021796	287059	ensembl_gene_id	R. norvegicus	287059	R. norvegicus	0.0	0.0	0.0	0.0	0.0	0.0	0.0	0.0	0.0	0.0	0.0	0.0	0.0	0.0	0.0	0.0	0.0	0.0	0.0	0.0
ENSRNOG00000002414	304741	ensembl_gene_id	R. norvegicus	304741	R. norvegicus	0.0	0.0	0.0	0.0	0.0	0.0	0.0	0.0	0.0	0.0	0.0	0.0	0.0	0.0	0.0	1.0	0.0	1.0	0.0	0.0
ENSRNOG00000025584	65218	ensembl_gene_id	R. norvegicus	65218	R. norvegicus	0.0	0.0	0.0	0.0	0.0	0.0	0.0	0.0	0.0	1.0	0.0	0.0	0.0	0.0	1.0	0.0	0.0	0.0	0.0	0.0
ENSRNOG00000021782	302962	ensembl_gene_id	R. norvegicus	302962	R. norvegicus	0.0	0.0	0.0	0.0	0.0	0.0	0.0	0.0	0.0	0.0	0.0	0.0	0.0	0.0	0.0	0.0	0.0	0.0	0.0	0.0
ENSRNOG00000064682						nan	nan	nan	nan	nan	nan	nan	nan	nan	nan	nan	nan	nan	nan	nan	nan	nan	nan	nan	nan
ENSRNOG00000015365	363265	ensembl_gene_id	R. norvegicus	363265	R. norvegicus	0.0	1.0	0.0	1.0	1.0	0.0	0.0	0.0	0.0	1.0	0.0	1.0	0.0	0.0	0.0	0.0	0.0	0.0	0.0	0.0
ENSRNOG00000016544	361882	ensembl_gene_id	R. norvegicus	361882	R. norvegicus	0.0	0.0	0.0	0.0	0.0	0.0	0.0	0.0	0.0	0.0	0.0	0.0	0.0	0.0	0.0	0.0	0.0	1.0	0.0	0.0
ENSRNOG00000013969	308923	ensembl_gene_id	R. norvegicus	308923	R. norvegicus	1.0	0.0	0.0	1.0	1.0	0.0	1.0	1.0	1.0	0.0	0.0	0.0	0.0	0.0	0.0	0.0	1.0	0.0	0.0	0.0
ENSRNOG00000045829	445442	ensembl_gene_id	R. norvegicus	445442	R. norvegicus	1.0	0.0	1.0	0.0	1.0	1.0	1.0	0.0	0.0	1.0	1.0	1.0	1.0	0.0	1.0	0.0	0.0	0.0	0.0	1.0
ENSRNOG00000008323	287467	ensembl_gene_id	R. norvegicus	287467	R. norvegicus	0.0	0.0	0.0	0.0	0.0	0.0	0.0	0.0	0.0	0.0	0.0	0.0	0.0	0.0	0.0	0.0	0.0	0.0	0.0	0.0
ENSRNOG00000030715	155012	ensembl_gene_id	R. norvegicus	155012	R. norvegicus	1.0	0.0	1.0	1.0	0.0	0.0	1.0	0.0	0.0	0.0	0.0	0.0	1.0	0.0	0.0	0.0	1.0	0.0	0.0	0.0
ENSRNOG00000049334	171496	ensembl_gene_id	R. norvegicus	171496	R. norvegicus	0.0	0.0	0.0	0.0	0.0	0.0	0.0	0.0	0.0	0.0	0.0	1.0	0.0	0.0	0.0	0.0	0.0	0.0	0.0	0.0
ENSRNOG00000000187	171081	ensembl_gene_id	R. norvegicus	171081	R. norvegicus	0.0	0.0	0.0	0.0	0.0	0.0	0.0	0.0	0.0	0.0	0.0	0.0	0.0	0.0	0.0	0.0	0.0	0.0	0.0	0.0
ENSRNOG00000031782	315981	ensembl_gene_id	R. norvegicus	315981	R. norvegicus	0.0	1.0	0.0	0.0	0.0	0.0	0.0	0.0	0.0	0.0	0.0	0.0	0.0	0.0	0.0	0.0	0.0	0.0	0.0	0.0
ENSRNOG00000039048	64357	ensembl_gene_id	R. norvegicus	64357	R. norvegicus	0.0	0.0	0.0	0.0	0.0	0.0	0.0	0.0	0.0	0.0	0.0	0.0	1.0	0.0	0.0	0.0	0.0	0.0	0.0	0.0
ENSRNOG00000029465	366909	ensembl_gene_id	R. norvegicus	366909	R. norvegicus	0.0	0.0	0.0	0.0	0.0	0.0	0.0	0.0	0.0	0.0	0.0	0.0	0.0	0.0	0.0	0.0	0.0	0.0	0.0	0.0
ENSRNOG00000033531	25399	ensembl_gene_id	R. norvegicus	25399	R. norvegicus	0.0	0.0	0.0	0.0	0.0	0.0	0.0	0.0	0.0	0.0	0.0	0.0	0.0	0.0	0.0	0.0	0.0	0.0	0.0	0.0
ENSRNOG00000046468	25652	ensembl_gene_id	R. norvegicus	25652	R. norvegicus	0.0	0.0	0.0	0.0	0.0	0.0	0.0	0.0	0.0	0.0	1.0	0.0	0.0	0.0	0.0	0.0	0.0	0.0	0.0	0.0
ENSRNOG00000053086	29360	ensembl_gene_id	R. norvegicus	29360	R. norvegicus	0.0	0.0	0.0	0.0	0.0	0.0	0.0	0.0	0.0	0.0	0.0	0.0	0.0	0.0	0.0	0.0	0.0	0.0	0.0	0.0
ENSRNOG00000022155	500258	ensembl_gene_id	R. norvegicus	500258	R. norvegicus	0.0	0.0	0.0	0.0	0.0	0.0	0.0	0.0	0.0	0.0	0.0	0.0	0.0	0.0	0.0	0.0	0.0	0.0	0.0	0.0
ENSRNOG00000062002	29731	ensembl_gene_id	R. norvegicus	29731	R. norvegicus	0.0	0.0	0.0	0.0	0.0	0.0	0.0	0.0	0.0	0.0	0.0	0.0	0.0	0.0	0.0	0.0	0.0	0.0	0.0	0.0
ENSRNOG00000059876	313208	ensembl_gene_id	R. norvegicus	313208	R. norvegicus	0.0	0.0	0.0	0.0	0.0	0.0	0.0	0.0	0.0	0.0	0.0	0.0	0.0	0.0	0.0	0.0	0.0	0.0	0.0	0.0
ENSRNOG00000011334	314332	ensembl_gene_id	R. norvegicus	314332	R. norvegicus	0.0	0.0	0.0	0.0	0.0	0.0	0.0	0.0	0.0	0.0	0.0	0.0	0.0	0.0	0.0	0.0	0.0	0.0	0.0	0.0
ENSRNOG00000023548	316638	ensembl_gene_id	R. norvegicus	316638	R. norvegicus	0.0	0.0	0.0	0.0	0.0	0.0	0.0	0.0	0.0	0.0	0.0	0.0	0.0	0.0	0.0	0.0	0.0	0.0	0.0	0.0
ENSRNOG00000015860	25024	ensembl_gene_id	R. norvegicus	25024	R. norvegicus	0.0	0.0	0.0	0.0	0.0	0.0	0.0	0.0	0.0	0.0	0.0	1.0	0.0	0.0	0.0	0.0	0.0	0.0	0.0	0.0
ENSRNOG00000006025	305078	ensembl_gene_id	R. norvegicus	305078	R. norvegicus	0.0	1.0	0.0	0.0	0.0	0.0	0.0	0.0	0.0	0.0	0.0	0.0	0.0	0.0	0.0	0.0	0.0	0.0	0.0	0.0
ENSRNOG00000010319	306071	ensembl_gene_id	R. norvegicus	306071	R. norvegicus	0.0	1.0	0.0	0.0	0.0	0.0	0.0	0.0	0.0	0.0	0.0	0.0	0.0	0.0	0.0	0.0	0.0	0.0	0.0	0.0
ENSRNOG00000007682	29628	ensembl_gene_id	R. norvegicus	29628	R. norvegicus	0.0	0.0	0.0	0.0	0.0	0.0	0.0	0.0	0.0	0.0	0.0	0.0	0.0	0.0	0.0	0.0	0.0	0.0	0.0	0.0
ENSRNOG00000006494	680991	ensembl_gene_id	R. norvegicus	680991	R. norvegicus	0.0	1.0	0.0	0.0	0.0	0.0	0.0	0.0	0.0	0.0	0.0	0.0	0.0	0.0	0.0	0.0	0.0	0.0	0.0	0.0
ENSRNOG00000051262	361739	ensembl_gene_id	R. norvegicus	361739	R. norvegicus	0.0	0.0	0.0	1.0	0.0	1.0	0.0	0.0	0.0	0.0	0.0	0.0	0.0	0.0	0.0	1.0	0.0	0.0	0.0	0.0
ENSRNOG00000003722	498267	ensembl_gene_id	R. norvegicus	498267	R. norvegicus	0.0	0.0	0.0	0.0	0.0	0.0	0.0	0.0	0.0	0.0	0.0	0.0	0.0	0.0	0.0	0.0	0.0	0.0	0.0	0.0
ENSRNOG00000030494	499670	ensembl_gene_id	R. norvegicus	499670	R. norvegicus	0.0	0.0	0.0	0.0	0.0	0.0	0.0	0.0	0.0	0.0	0.0	0.0	0.0	0.0	0.0	0.0	0.0	0.0	0.0	0.0
ENSRNOG00000008602	499991	ensembl_gene_id	R. norvegicus	499991	R. norvegicus	0.0	0.0	0.0	0.0	0.0	0.0	0.0	0.0	0.0	0.0	0.0	1.0	0.0	0.0	0.0	0.0	0.0	0.0	0.0	0.0
ENSRNOG00000002145	288118	ensembl_gene_id	R. norvegicus	288118	R. norvegicus	0.0	0.0	0.0	0.0	0.0	0.0	0.0	0.0	0.0	0.0	0.0	0.0	0.0	0.0	0.0	0.0	0.0	0.0	0.0	0.0
ENSRNOG00000015401	54268	ensembl_gene_id	R. norvegicus	54268	R. norvegicus	0.0	0.0	0.0	0.0	0.0	0.0	0.0	0.0	0.0	0.0	0.0	0.0	0.0	0.0	0.0	0.0	0.0	0.0	0.0	0.0
ENSRNOG00000000463	294279	ensembl_gene_id	R. norvegicus	294279	R. norvegicus	0.0	1.0	1.0	0.0	0.0	0.0	0.0	0.0	0.0	0.0	0.0	0.0	0.0	0.0	0.0	0.0	0.0	0.0	0.0	0.0
ENSRNOG00000007755	313130	ensembl_gene_id	R. norvegicus	313130	R. norvegicus	0.0	0.0	0.0	0.0	0.0	0.0	0.0	0.0	0.0	0.0	0.0	0.0	0.0	0.0	0.0	0.0	0.0	0.0	0.0	0.0
ENSRNOG00000013886	499537	ensembl_gene_id	R. norvegicus	499537	R. norvegicus	0.0	0.0	0.0	0.0	0.0	0.0	0.0	0.0	0.0	0.0	0.0	0.0	0.0	0.0	0.0	0.0	0.0	0.0	0.0	0.0
ENSRNOG00000002862	25749	ensembl_gene_id	R. norvegicus	25749	R. norvegicus	0.0	0.0	0.0	0.0	0.0	0.0	0.0	0.0	0.0	0.0	0.0	0.0	0.0	0.0	0.0	0.0	0.0	0.0	0.0	0.0
ENSRNOG00000068505	114215	ensembl_gene_id	R. norvegicus	114215	R. norvegicus	1.0	0.0	0.0	0.0	0.0	0.0	0.0	0.0	0.0	0.0	0.0	0.0	0.0	0.0	0.0	0.0	0.0	0.0	0.0	0.0
ENSRNOG00000053136						nan	nan	nan	nan	nan	nan	nan	nan	nan	nan	nan	nan	nan	nan	nan	nan	nan	nan	nan	nan
ENSRNOG00000018770	492821	ensembl_gene_id	R. norvegicus	492821	R. norvegicus	0.0	0.0	0.0	0.0	0.0	1.0	0.0	0.0	0.0	0.0	0.0	0.0	0.0	1.0	0.0	0.0	1.0	0.0	0.0	0.0
ENSRNOG00000066098	100912617	ensembl_gene_id	R. norvegicus	100912617	R. norvegicus	0.0	0.0	0.0	0.0	0.0	0.0	0.0	0.0	0.0	0.0	0.0	0.0	0.0	0.0	0.0	0.0	0.0	0.0	0.0	0.0
ENSRNOG00000023492	498819	ensembl_gene_id	R. norvegicus	498819	R. norvegicus	1.0	0.0	0.0	1.0	0.0	0.0	1.0	0.0	0.0	0.0	0.0	0.0	0.0	0.0	0.0	0.0	0.0	0.0	0.0	0.0
ENSRNOG00000055769	296256	ensembl_gene_id	R. norvegicus	296256	R. norvegicus	0.0	0.0	0.0	0.0	0.0	0.0	0.0	0.0	0.0	0.0	0.0	0.0	0.0	0.0	0.0	0.0	0.0	0.0	0.0	0.0
ENSRNOG00000049282	363938	ensembl_gene_id	R. norvegicus	363938	R. norvegicus	0.0	0.0	0.0	0.0	0.0	0.0	0.0	0.0	0.0	0.0	0.0	0.0	0.0	0.0	1.0	0.0	0.0	0.0	0.0	0.0
ENSRNOG00000052061	305246	ensembl_gene_id	R. norvegicus	305246	R. norvegicus	0.0	0.0	0.0	0.0	0.0	0.0	0.0	0.0	0.0	0.0	0.0	0.0	0.0	0.0	0.0	0.0	0.0	0.0	0.0	0.0
ENSRNOG00000003468	170808	ensembl_gene_id	R. norvegicus	170808	R. norvegicus	0.0	0.0	0.0	0.0	0.0	0.0	0.0	0.0	0.0	0.0	0.0	0.0	0.0	0.0	0.0	0.0	0.0	0.0	0.0	0.0
ENSRNOG00000039891	307645	ensembl_gene_id	R. norvegicus	307645	R. norvegicus	0.0	0.0	0.0	0.0	0.0	0.0	0.0	0.0	0.0	0.0	0.0	0.0	0.0	0.0	0.0	0.0	0.0	0.0	0.0	0.0
ENSRNOG00000000655	24699	ensembl_gene_id	R. norvegicus	24699	R. norvegicus	1.0	0.0	1.0	0.0	0.0	1.0	0.0	0.0	1.0	0.0	1.0	0.0	1.0	0.0	1.0	0.0	0.0	0.0	0.0	0.0
ENSRNOG00000026953	64443	ensembl_gene_id	R. norvegicus	64443	R. norvegicus	0.0	0.0	0.0	0.0	0.0	0.0	0.0	0.0	0.0	0.0	0.0	0.0	0.0	0.0	0.0	0.0	0.0	0.0	0.0	0.0
ENSRNOG00000017246	294979	ensembl_gene_id	R. norvegicus	294979	R. norvegicus	0.0	0.0	0.0	0.0	0.0	0.0	0.0	0.0	0.0	0.0	0.0	0.0	0.0	0.0	0.0	0.0	0.0	0.0	0.0	0.0
ENSRNOG00000042255	303589	ensembl_gene_id	R. norvegicus	303589	R. norvegicus	0.0	0.0	0.0	0.0	0.0	0.0	0.0	0.0	0.0	0.0	0.0	0.0	0.0	0.0	0.0	0.0	0.0	0.0	0.0	0.0
ENSRNOG00000000129	500446	ensembl_gene_id	R. norvegicus	500446	R. norvegicus	0.0	0.0	0.0	0.0	0.0	1.0	0.0	0.0	0.0	0.0	0.0	0.0	0.0	0.0	0.0	0.0	0.0	0.0	0.0	0.0
ENSRNOG00000039865	498992	ensembl_gene_id	R. norvegicus	498992	R. norvegicus	0.0	0.0	0.0	0.0	0.0	0.0	0.0	0.0	0.0	0.0	0.0	0.0	0.0	0.0	0.0	0.0	0.0	0.0	0.0	0.0
ENSRNOG00000001557	89843	ensembl_gene_id	R. norvegicus	89843	R. norvegicus	0.0	0.0	0.0	0.0	0.0	0.0	1.0	0.0	0.0	0.0	0.0	0.0	1.0	0.0	0.0	0.0	0.0	0.0	0.0	0.0
ENSRNOG00000003479	364983	ensembl_gene_id	R. norvegicus	364983	R. norvegicus	0.0	0.0	0.0	0.0	0.0	0.0	0.0	0.0	0.0	0.0	0.0	0.0	0.0	0.0	0.0	0.0	0.0	0.0	0.0	0.0
ENSRNOG00000049289	100911068	ensembl_gene_id	R. norvegicus	100911068	R. norvegicus	1.0	0.0	0.0	0.0	0.0	0.0	0.0	0.0	0.0	0.0	0.0	0.0	1.0	0.0	0.0	1.0	0.0	0.0	0.0	0.0
ENSRNOG00000021176	689613	ensembl_gene_id	R. norvegicus	689613	R. norvegicus	0.0	0.0	0.0	0.0	0.0	0.0	0.0	0.0	0.0	0.0	0.0	0.0	0.0	0.0	0.0	0.0	0.0	0.0	0.0	0.0
ENSRNOG00000067362						nan	nan	nan	nan	nan	nan	nan	nan	nan	nan	nan	nan	nan	nan	nan	nan	nan	nan	nan	nan
ENSRNOG00000004595	116545	ensembl_gene_id	R. norvegicus	116545	R. norvegicus	0.0	0.0	0.0	0.0	0.0	0.0	0.0	0.0	0.0	0.0	0.0	0.0	0.0	0.0	0.0	0.0	0.0	0.0	0.0	0.0
ENSRNOG00000068410						nan	nan	nan	nan	nan	nan	nan	nan	nan	nan	nan	nan	nan	nan	nan	nan	nan	nan	nan	nan
ENSRNOG00000011016	64554	ensembl_gene_id	R. norvegicus	64554	R. norvegicus	0.0	0.0	0.0	0.0	0.0	0.0	0.0	0.0	0.0	0.0	0.0	0.0	0.0	0.0	0.0	0.0	0.0	0.0	0.0	0.0
ENSRNOG00000030098	301042	ensembl_gene_id	R. norvegicus	301042	R. norvegicus	1.0	0.0	0.0	1.0	1.0	0.0	0.0	0.0	0.0	0.0	0.0	0.0	0.0	0.0	0.0	0.0	0.0	0.0	0.0	0.0
ENSRNOG00000003694	305066	ensembl_gene_id	R. norvegicus	305066	R. norvegicus	1.0	1.0	0.0	1.0	0.0	0.0	1.0	0.0	1.0	1.0	0.0	0.0	0.0	0.0	0.0	1.0	1.0	1.0	0.0	0.0
ENSRNOG00000016291	498950	ensembl_gene_id	R. norvegicus	498950	R. norvegicus	1.0	0.0	0.0	0.0	0.0	0.0	0.0	0.0	0.0	1.0	0.0	0.0	0.0	0.0	0.0	0.0	0.0	0.0	0.0	0.0
ENSRNOG00000065509	315916	ensembl_gene_id	R. norvegicus	315916	R. norvegicus	0.0	0.0	0.0	0.0	0.0	0.0	0.0	0.0	0.0	0.0	0.0	0.0	0.0	0.0	0.0	0.0	0.0	0.0	0.0	0.0
ENSRNOG00000048230	300308	ensembl_gene_id	R. norvegicus	300308	R. norvegicus	0.0	0.0	0.0	0.0	0.0	0.0	0.0	0.0	0.0	0.0	0.0	0.0	0.0	0.0	0.0	0.0	0.0	0.0	0.0	0.0
ENSRNOG00000011193	367112	ensembl_gene_id	R. norvegicus	367112	R. norvegicus	0.0	0.0	0.0	0.0	0.0	0.0	0.0	0.0	0.0	0.0	0.0	0.0	0.0	0.0	0.0	0.0	0.0	0.0	0.0	0.0
ENSRNOG00000019368	25122	ensembl_gene_id	R. norvegicus	25122	R. norvegicus	0.0	0.0	0.0	0.0	0.0	0.0	0.0	0.0	0.0	0.0	0.0	1.0	0.0	0.0	0.0	0.0	0.0	0.0	0.0	0.0
ENSRNOG00000018382	116699	ensembl_gene_id	R. norvegicus	116699	R. norvegicus	0.0	0.0	0.0	0.0	0.0	0.0	0.0	0.0	0.0	0.0	0.0	1.0	0.0	0.0	1.0	0.0	0.0	0.0	0.0	0.0
ENSRNOG00000068036	120101644	ensembl_gene_id	R. norvegicus	120101644	R. norvegicus	0.0	0.0	0.0	0.0	0.0	0.0	0.0	0.0	0.0	0.0	0.0	0.0	0.0	0.0	0.0	0.0	0.0	0.0	0.0	0.0
ENSRNOG00000057644	299036	ensembl_gene_id	R. norvegicus	299036	R. norvegicus	0.0	0.0	0.0	0.0	0.0	0.0	0.0	0.0	0.0	0.0	0.0	0.0	0.0	0.0	0.0	0.0	0.0	0.0	0.0	0.0
ENSRNOG00000014197	500578	ensembl_gene_id	R. norvegicus	500578	R. norvegicus	0.0	0.0	0.0	0.0	0.0	0.0	0.0	0.0	0.0	0.0	0.0	0.0	0.0	0.0	0.0	0.0	0.0	0.0	0.0	0.0
ENSRNOG00000018452	64829	ensembl_gene_id	R. norvegicus	64829	R. norvegicus	0.0	0.0	0.0	0.0	0.0	0.0	0.0	0.0	0.0	0.0	0.0	0.0	0.0	0.0	0.0	0.0	0.0	0.0	0.0	0.0
ENSRNOG00000003287	303215	ensembl_gene_id	R. norvegicus	303215	R. norvegicus	0.0	0.0	0.0	0.0	0.0	0.0	0.0	0.0	0.0	0.0	0.0	0.0	0.0	0.0	0.0	0.0	0.0	0.0	0.0	0.0
ENSRNOG00000021134	689830	ensembl_gene_id	R. norvegicus	689830	R. norvegicus	0.0	0.0	0.0	0.0	0.0	0.0	0.0	0.0	0.0	0.0	0.0	0.0	1.0	0.0	0.0	0.0	0.0	0.0	0.0	0.0
ENSRNOG00000013867	25317	ensembl_gene_id	R. norvegicus	25317	R. norvegicus	1.0	0.0	0.0	1.0	1.0	0.0	0.0	1.0	0.0	1.0	0.0	0.0	0.0	0.0	1.0	0.0	0.0	0.0	0.0	1.0
ENSRNOG00000047457	24875	ensembl_gene_id	R. norvegicus	24875	R. norvegicus	0.0	0.0	0.0	0.0	0.0	0.0	0.0	0.0	0.0	0.0	0.0	0.0	0.0	0.0	0.0	0.0	0.0	0.0	0.0	0.0
ENSRNOG00000009448	314297	ensembl_gene_id	R. norvegicus	314297	R. norvegicus	0.0	1.0	0.0	0.0	0.0	0.0	0.0	0.0	0.0	0.0	0.0	0.0	0.0	0.0	0.0	0.0	0.0	0.0	0.0	0.0
ENSRNOG00000021800	308108	ensembl_gene_id	R. norvegicus	308108	R. norvegicus	0.0	0.0	0.0	0.0	0.0	0.0	0.0	0.0	0.0	0.0	0.0	0.0	0.0	0.0	0.0	0.0	0.0	0.0	0.0	0.0
ENSRNOG00000070257	102556157	ensembl_gene_id	R. norvegicus	102556157	R. norvegicus	0.0	0.0	0.0	0.0	0.0	0.0	0.0	0.0	0.0	0.0	0.0	0.0	0.0	0.0	0.0	0.0	0.0	0.0	0.0	0.0
ENSRNOG00000064007						nan	nan	nan	nan	nan	nan	nan	nan	nan	nan	nan	nan	nan	nan	nan	nan	nan	nan	nan	nan
ENSRNOG00000022239	360576	ensembl_gene_id	R. norvegicus	360576	R. norvegicus	0.0	0.0	0.0	0.0	0.0	0.0	0.0	0.0	0.0	0.0	0.0	0.0	0.0	0.0	0.0	0.0	0.0	0.0	0.0	0.0
ENSRNOG00000049641	171122	ensembl_gene_id	R. norvegicus	171122	R. norvegicus	0.0	0.0	0.0	0.0	0.0	0.0	0.0	0.0	1.0	0.0	0.0	0.0	0.0	0.0	0.0	0.0	0.0	0.0	0.0	0.0
ENSRNOG00000007879	317589	ensembl_gene_id	R. norvegicus	317589	R. norvegicus	0.0	0.0	0.0	0.0	0.0	1.0	0.0	0.0	0.0	0.0	0.0	0.0	0.0	0.0	0.0	0.0	1.0	0.0	0.0	0.0
ENSRNOG00000007939	315085	ensembl_gene_id	R. norvegicus	315085	R. norvegicus	0.0	0.0	0.0	0.0	0.0	0.0	0.0	0.0	0.0	0.0	0.0	0.0	0.0	0.0	0.0	0.0	0.0	0.0	0.0	0.0
ENSRNOG00000008313	303488	ensembl_gene_id	R. norvegicus	303488	R. norvegicus	1.0	0.0	1.0	0.0	0.0	0.0	0.0	0.0	1.0	0.0	0.0	0.0	0.0	0.0	0.0	0.0	0.0	0.0	0.0	0.0
ENSRNOG00000023679	689788	ensembl_gene_id	R. norvegicus	689788	R. norvegicus	0.0	0.0	0.0	0.0	0.0	0.0	0.0	0.0	0.0	0.0	0.0	0.0	0.0	0.0	0.0	0.0	0.0	0.0	0.0	0.0
ENSRNOG00000007823	497986	ensembl_gene_id	R. norvegicus	497986	R. norvegicus	0.0	0.0	1.0	0.0	0.0	0.0	0.0	0.0	0.0	0.0	0.0	0.0	0.0	0.0	0.0	0.0	0.0	0.0	0.0	0.0
ENSRNOG00000038496	299152	ensembl_gene_id	R. norvegicus	299152	R. norvegicus	0.0	0.0	0.0	0.0	0.0	0.0	0.0	0.0	0.0	0.0	0.0	0.0	0.0	0.0	0.0	0.0	0.0	0.0	0.0	0.0
ENSRNOG00000047605						nan	nan	nan	nan	nan	nan	nan	nan	nan	nan	nan	nan	nan	nan	nan	nan	nan	nan	nan	nan
ENSRNOG00000004009	117522	ensembl_gene_id	R. norvegicus	117522	R. norvegicus	0.0	0.0	0.0	0.0	0.0	0.0	0.0	0.0	0.0	0.0	0.0	0.0	0.0	0.0	0.0	0.0	0.0	0.0	0.0	0.0
ENSRNOG00000007947	362378	ensembl_gene_id	R. norvegicus	362378	R. norvegicus	0.0	0.0	0.0	0.0	0.0	0.0	0.0	0.0	0.0	0.0	0.0	0.0	0.0	0.0	0.0	0.0	0.0	0.0	0.0	0.0
ENSRNOG00000012302	497757	ensembl_gene_id	R. norvegicus	497757	R. norvegicus	0.0	0.0	0.0	0.0	0.0	0.0	0.0	0.0	0.0	0.0	1.0	0.0	0.0	1.0	0.0	0.0	0.0	0.0	0.0	0.0
ENSRNOG00000007041	312382	ensembl_gene_id	R. norvegicus	312382	R. norvegicus	0.0	0.0	0.0	0.0	0.0	0.0	0.0	0.0	0.0	0.0	0.0	0.0	0.0	0.0	0.0	0.0	1.0	0.0	0.0	0.0
ENSRNOG00000033110	685899	ensembl_gene_id	R. norvegicus	685899	R. norvegicus	1.0	0.0	0.0	0.0	1.0	0.0	0.0	0.0	0.0	0.0	0.0	0.0	0.0	0.0	0.0	0.0	0.0	0.0	0.0	0.0
ENSRNOG00000068100	102548230	ensembl_gene_id	R. norvegicus	102548230	R. norvegicus	0.0	0.0	0.0	0.0	0.0	0.0	0.0	0.0	0.0	0.0	0.0	0.0	0.0	0.0	0.0	0.0	0.0	0.0	0.0	0.0
ENSRNOG00000071202						nan	nan	nan	nan	nan	nan	nan	nan	nan	nan	nan	nan	nan	nan	nan	nan	nan	nan	nan	nan
ENSRNOG00000070236						nan	nan	nan	nan	nan	nan	nan	nan	nan	nan	nan	nan	nan	nan	nan	nan	nan	nan	nan	nan
ENSRNOG00000003984	58812	ensembl_gene_id	R. norvegicus	58812	R. norvegicus	1.0	0.0	0.0	0.0	0.0	0.0	1.0	0.0	0.0	1.0	0.0	0.0	0.0	0.0	1.0	0.0	0.0	0.0	0.0	1.0
ENSRNOG00000020525	60379	ensembl_gene_id	R. norvegicus	60379	R. norvegicus	0.0	1.0	0.0	0.0	0.0	0.0	0.0	0.0	0.0	0.0	0.0	0.0	0.0	0.0	0.0	0.0	0.0	0.0	0.0	0.0
ENSRNOG00000017702	291132	ensembl_gene_id	R. norvegicus	291132	R. norvegicus	1.0	0.0	1.0	0.0	1.0	0.0	0.0	0.0	0.0	0.0	0.0	1.0	0.0	0.0	0.0	0.0	0.0	0.0	0.0	0.0
ENSRNOG00000016854	361394	ensembl_gene_id	R. norvegicus	361394	R. norvegicus	0.0	0.0	0.0	0.0	0.0	0.0	0.0	0.0	0.0	0.0	0.0	0.0	0.0	0.0	0.0	0.0	0.0	0.0	0.0	0.0
ENSRNOG00000057865	364719	ensembl_gene_id	R. norvegicus	364719	R. norvegicus	0.0	0.0	0.0	0.0	0.0	0.0	0.0	0.0	0.0	0.0	0.0	0.0	0.0	0.0	0.0	0.0	0.0	0.0	0.0	0.0
ENSRNOG00000016550	310698	ensembl_gene_id	R. norvegicus	310698	R. norvegicus	0.0	0.0	0.0	0.0	0.0	0.0	0.0	0.0	0.0	0.0	0.0	0.0	0.0	0.0	0.0	0.0	0.0	0.0	0.0	0.0
ENSRNOG00000007320	289949	ensembl_gene_id	R. norvegicus	289949	R. norvegicus	0.0	0.0	0.0	0.0	0.0	0.0	0.0	0.0	0.0	0.0	0.0	0.0	0.0	0.0	0.0	0.0	0.0	0.0	0.0	0.0
ENSRNOG00000049849	679168	ensembl_gene_id	R. norvegicus	679168	R. norvegicus	0.0	0.0	0.0	0.0	0.0	0.0	0.0	0.0	0.0	0.0	0.0	0.0	0.0	0.0	0.0	0.0	0.0	0.0	0.0	0.0
ENSRNOG00000010058	306141	ensembl_gene_id	R. norvegicus	306141	R. norvegicus	1.0	0.0	0.0	1.0	1.0	0.0	0.0	0.0	0.0	0.0	0.0	0.0	0.0	0.0	1.0	0.0	0.0	0.0	0.0	1.0
ENSRNOG00000020451	25621	ensembl_gene_id	R. norvegicus	25621	R. norvegicus	0.0	0.0	0.0	0.0	0.0	0.0	1.0	0.0	0.0	0.0	0.0	0.0	0.0	0.0	0.0	0.0	0.0	0.0	0.0	0.0
ENSRNOG00000003949	678739	ensembl_gene_id	R. norvegicus	678739	R. norvegicus	0.0	0.0	0.0	0.0	0.0	0.0	0.0	0.0	0.0	0.0	0.0	0.0	0.0	0.0	0.0	0.0	0.0	0.0	0.0	0.0
ENSRNOG00000057044	499783	ensembl_gene_id	R. norvegicus	499783	R. norvegicus	0.0	0.0	0.0	0.0	0.0	0.0	0.0	0.0	0.0	0.0	0.0	0.0	0.0	0.0	1.0	0.0	0.0	0.0	0.0	0.0
ENSRNOG00000007668	366949	ensembl_gene_id	R. norvegicus	366949	R. norvegicus	0.0	0.0	0.0	0.0	0.0	0.0	0.0	0.0	0.0	0.0	1.0	1.0	0.0	0.0	0.0	0.0	0.0	0.0	0.0	0.0
ENSRNOG00000016149	315338	ensembl_gene_id	R. norvegicus	315338	R. norvegicus	0.0	0.0	1.0	0.0	0.0	0.0	0.0	0.0	0.0	0.0	0.0	0.0	0.0	0.0	0.0	0.0	0.0	0.0	0.0	0.0
ENSRNOG00000042353	690743	ensembl_gene_id	R. norvegicus	690743	R. norvegicus	0.0	0.0	0.0	0.0	0.0	0.0	0.0	0.0	0.0	0.0	0.0	0.0	0.0	0.0	0.0	0.0	0.0	0.0	0.0	0.0
ENSRNOG00000016181	315497	ensembl_gene_id	R. norvegicus	315497	R. norvegicus	1.0	0.0	0.0	1.0	0.0	0.0	1.0	0.0	0.0	0.0	0.0	0.0	0.0	0.0	0.0	0.0	0.0	0.0	0.0	1.0
ENSRNOG00000012061	25023	ensembl_gene_id	R. norvegicus	25023	R. norvegicus	0.0	0.0	0.0	1.0	0.0	0.0	0.0	1.0	0.0	0.0	0.0	1.0	0.0	1.0	0.0	0.0	1.0	0.0	0.0	1.0
ENSRNOG00000068093	116498	ensembl_gene_id	R. norvegicus	116498	R. norvegicus	0.0	0.0	0.0	0.0	0.0	0.0	0.0	0.0	0.0	0.0	0.0	0.0	1.0	0.0	0.0	0.0	0.0	0.0	0.0	0.0
ENSRNOG00000046171	171078	ensembl_gene_id	R. norvegicus	171078	R. norvegicus	0.0	0.0	0.0	0.0	0.0	1.0	0.0	0.0	0.0	0.0	0.0	1.0	0.0	0.0	0.0	0.0	1.0	0.0	0.0	0.0
ENSRNOG00000017197	24628	ensembl_gene_id	R. norvegicus	24628	R. norvegicus	1.0	0.0	1.0	1.0	1.0	1.0	1.0	0.0	0.0	1.0	0.0	0.0	0.0	1.0	1.0	1.0	0.0	0.0	1.0	1.0
ENSRNOG00000001229	85251	ensembl_gene_id	R. norvegicus	85251	R. norvegicus	1.0	1.0	1.0	0.0	0.0	0.0	0.0	0.0	0.0	1.0	0.0	0.0	0.0	0.0	0.0	1.0	0.0	1.0	0.0	0.0
ENSRNOG00000062880						nan	nan	nan	nan	nan	nan	nan	nan	nan	nan	nan	nan	nan	nan	nan	nan	nan	nan	nan	nan
ENSRNOG00000018082	117267	ensembl_gene_id	R. norvegicus	117267	R. norvegicus	0.0	0.0	1.0	0.0	0.0	0.0	0.0	0.0	0.0	0.0	0.0	0.0	0.0	0.0	0.0	0.0	0.0	0.0	0.0	0.0
ENSRNOG00000069588						nan	nan	nan	nan	nan	nan	nan	nan	nan	nan	nan	nan	nan	nan	nan	nan	nan	nan	nan	nan
ENSRNOG00000063348						nan	nan	nan	nan	nan	nan	nan	nan	nan	nan	nan	nan	nan	nan	nan	nan	nan	nan	nan	nan
ENSRNOG00000010832	290771	ensembl_gene_id	R. norvegicus	290771	R. norvegicus	0.0	0.0	0.0	0.0	0.0	0.0	0.0	0.0	0.0	0.0	0.0	0.0	0.0	0.0	0.0	0.0	0.0	0.0	0.0	0.0
ENSRNOG00000005718	100911956	ensembl_gene_id	R. norvegicus	100911956	R. norvegicus	0.0	0.0	0.0	0.0	0.0	0.0	0.0	0.0	0.0	0.0	0.0	0.0	0.0	0.0	0.0	0.0	0.0	0.0	0.0	0.0
ENSRNOG00000014452	307829	ensembl_gene_id	R. norvegicus	307829	R. norvegicus	0.0	0.0	0.0	0.0	1.0	0.0	0.0	0.0	0.0	0.0	0.0	0.0	0.0	0.0	0.0	0.0	0.0	0.0	0.0	0.0
ENSRNOG00000019648	367313	ensembl_gene_id	R. norvegicus	367313	R. norvegicus	0.0	0.0	0.0	0.0	0.0	0.0	0.0	0.0	0.0	0.0	0.0	1.0	0.0	0.0	0.0	0.0	0.0	0.0	0.0	0.0
ENSRNOG00000003207	287746	ensembl_gene_id	R. norvegicus	287746	R. norvegicus	0.0	0.0	0.0	0.0	0.0	0.0	0.0	0.0	0.0	0.0	0.0	0.0	0.0	0.0	0.0	0.0	0.0	0.0	0.0	0.0
ENSRNOG00000014361	24323	ensembl_gene_id	R. norvegicus	24323	R. norvegicus	1.0	0.0	1.0	1.0	1.0	1.0	1.0	1.0	0.0	0.0	1.0	1.0	0.0	1.0	1.0	0.0	0.0	1.0	0.0	0.0
ENSRNOG00000015727	309380	ensembl_gene_id	R. norvegicus	309380	R. norvegicus	0.0	1.0	0.0	0.0	0.0	0.0	0.0	0.0	0.0	0.0	0.0	0.0	0.0	0.0	0.0	0.0	0.0	0.0	0.0	0.0
ENSRNOG00000036960	25560	ensembl_gene_id	R. norvegicus	25560	R. norvegicus	1.0	0.0	0.0	0.0	0.0	0.0	1.0	0.0	0.0	0.0	0.0	0.0	0.0	0.0	0.0	0.0	0.0	0.0	0.0	0.0
ENSRNOG00000046662	681665	ensembl_gene_id	R. norvegicus	681665	R. norvegicus	0.0	0.0	0.0	0.0	0.0	0.0	0.0	0.0	0.0	0.0	0.0	0.0	0.0	0.0	0.0	0.0	0.0	0.0	0.0	0.0
ENSRNOG00000003732	299236	ensembl_gene_id	R. norvegicus	299236	R. norvegicus	0.0	1.0	0.0	0.0	1.0	0.0	1.0	0.0	1.0	0.0	0.0	0.0	0.0	0.0	0.0	0.0	0.0	1.0	0.0	0.0
ENSRNOG00000007679	500906	ensembl_gene_id	R. norvegicus	500906	R. norvegicus	0.0	0.0	0.0	0.0	0.0	0.0	0.0	0.0	0.0	0.0	0.0	0.0	0.0	0.0	0.0	0.0	0.0	0.0	0.0	0.0
ENSRNOG00000017872	120099971	ensembl_gene_id	R. norvegicus	120099971	R. norvegicus	0.0	0.0	0.0	0.0	0.0	0.0	0.0	0.0	0.0	0.0	0.0	0.0	0.0	0.0	0.0	0.0	0.0	0.0	0.0	0.0
ENSRNOG00000062943	500527	ensembl_gene_id	R. norvegicus	500527	R. norvegicus	0.0	0.0	0.0	0.0	0.0	0.0	0.0	0.0	0.0	0.0	0.0	0.0	0.0	0.0	0.0	0.0	0.0	0.0	0.0	0.0
ENSRNOG00000005176	317508	ensembl_gene_id	R. norvegicus	317508	R. norvegicus	0.0	0.0	0.0	0.0	0.0	0.0	0.0	0.0	0.0	0.0	0.0	0.0	0.0	0.0	0.0	0.0	0.0	0.0	0.0	0.0
ENSRNOG00000006255	303070	ensembl_gene_id	R. norvegicus	303070	R. norvegicus	0.0	0.0	0.0	0.0	0.0	0.0	0.0	0.0	0.0	0.0	0.0	0.0	0.0	0.0	0.0	0.0	0.0	0.0	0.0	0.0
ENSRNOG00000018681	25491	ensembl_gene_id	R. norvegicus	25491	R. norvegicus	0.0	0.0	0.0	0.0	0.0	0.0	0.0	0.0	0.0	0.0	0.0	0.0	0.0	0.0	0.0	0.0	1.0	1.0	0.0	0.0
ENSRNOG00000001435	304401	ensembl_gene_id	R. norvegicus	304401	R. norvegicus	0.0	0.0	0.0	0.0	0.0	0.0	0.0	0.0	0.0	0.0	0.0	0.0	0.0	0.0	0.0	0.0	0.0	0.0	0.0	0.0
ENSRNOG00000010529	292406	ensembl_gene_id	R. norvegicus	292406	R. norvegicus	0.0	0.0	0.0	0.0	0.0	0.0	0.0	0.0	1.0	0.0	0.0	0.0	0.0	0.0	0.0	0.0	0.0	0.0	0.0	0.0
ENSRNOG00000019014	29633	ensembl_gene_id	R. norvegicus	29633	R. norvegicus	1.0	0.0	1.0	0.0	1.0	0.0	1.0	0.0	0.0	0.0	0.0	0.0	0.0	0.0	0.0	0.0	0.0	0.0	0.0	0.0
ENSRNOG00000042522	688685	ensembl_gene_id	R. norvegicus	688685	R. norvegicus	0.0	0.0	0.0	0.0	0.0	0.0	0.0	0.0	0.0	0.0	0.0	0.0	0.0	0.0	0.0	0.0	0.0	0.0	0.0	0.0
ENSRNOG00000029195	301000	ensembl_gene_id	R. norvegicus	301000	R. norvegicus	0.0	0.0	0.0	0.0	0.0	0.0	0.0	0.0	0.0	0.0	0.0	0.0	0.0	0.0	0.0	0.0	0.0	0.0	0.0	0.0
ENSRNOG00000001399	304514	ensembl_gene_id	R. norvegicus	304514	R. norvegicus	0.0	0.0	0.0	1.0	0.0	0.0	1.0	0.0	0.0	0.0	0.0	0.0	0.0	0.0	0.0	0.0	0.0	0.0	0.0	0.0
ENSRNOG00000013902	64803	ensembl_gene_id	R. norvegicus	64803	R. norvegicus	1.0	0.0	0.0	0.0	0.0	0.0	0.0	0.0	1.0	0.0	1.0	0.0	1.0	0.0	1.0	0.0	0.0	0.0	1.0	0.0
ENSRNOG00000017198	64345	ensembl_gene_id	R. norvegicus	64345	R. norvegicus	1.0	0.0	0.0	0.0	0.0	0.0	0.0	0.0	0.0	0.0	0.0	0.0	0.0	1.0	0.0	0.0	0.0	0.0	0.0	0.0
ENSRNOG00000018602	362665	ensembl_gene_id	R. norvegicus	362665	R. norvegicus	0.0	0.0	0.0	0.0	0.0	0.0	0.0	0.0	0.0	0.0	0.0	0.0	0.0	0.0	1.0	0.0	0.0	0.0	0.0	0.0
ENSRNOG00000025581	307988	ensembl_gene_id	R. norvegicus	307988	R. norvegicus	0.0	0.0	0.0	0.0	0.0	0.0	0.0	0.0	0.0	0.0	0.0	0.0	0.0	0.0	0.0	0.0	0.0	0.0	0.0	0.0
ENSRNOG00000049918	367455	ensembl_gene_id	R. norvegicus	367455	R. norvegicus	0.0	0.0	0.0	1.0	0.0	0.0	0.0	0.0	0.0	1.0	0.0	0.0	1.0	0.0	0.0	0.0	0.0	0.0	0.0	1.0
ENSRNOG00000008151	300900	ensembl_gene_id	R. norvegicus	300900	R. norvegicus	0.0	0.0	0.0	0.0	0.0	0.0	0.0	0.0	0.0	0.0	0.0	0.0	0.0	0.0	0.0	0.0	0.0	0.0	0.0	0.0
ENSRNOG00000000873	260319	ensembl_gene_id	R. norvegicus	260319	R. norvegicus	0.0	0.0	0.0	0.0	0.0	0.0	0.0	0.0	0.0	0.0	0.0	0.0	0.0	0.0	0.0	0.0	0.0	0.0	0.0	0.0
ENSRNOG00000058337	85240	ensembl_gene_id	R. norvegicus	85240	R. norvegicus	0.0	0.0	0.0	0.0	0.0	0.0	0.0	0.0	0.0	0.0	0.0	0.0	0.0	0.0	0.0	0.0	0.0	0.0	0.0	0.0
ENSRNOG00000003715	317181	ensembl_gene_id	R. norvegicus	317181	R. norvegicus	1.0	0.0	0.0	0.0	0.0	0.0	0.0	0.0	1.0	0.0	0.0	0.0	1.0	0.0	0.0	0.0	0.0	0.0	0.0	0.0
ENSRNOG00000027550	361508	ensembl_gene_id	R. norvegicus	361508	R. norvegicus	0.0	0.0	0.0	0.0	0.0	0.0	0.0	0.0	0.0	0.0	0.0	0.0	0.0	0.0	0.0	0.0	0.0	0.0	0.0	0.0
ENSRNOG00000053889	83466	ensembl_gene_id	R. norvegicus	83466	R. norvegicus	0.0	0.0	0.0	0.0	0.0	0.0	0.0	1.0	0.0	0.0	0.0	0.0	1.0	0.0	0.0	0.0	0.0	1.0	0.0	0.0
ENSRNOG00000011284	310849	ensembl_gene_id	R. norvegicus	310849	R. norvegicus	0.0	0.0	0.0	0.0	0.0	0.0	0.0	0.0	0.0	0.0	0.0	0.0	0.0	0.0	0.0	0.0	0.0	0.0	0.0	0.0
ENSRNOG00000064449						nan	nan	nan	nan	nan	nan	nan	nan	nan	nan	nan	nan	nan	nan	nan	nan	nan	nan	nan	nan
ENSRNOG00000048222	291861	ensembl_gene_id	R. norvegicus	291861	R. norvegicus	0.0	0.0	0.0	0.0	0.0	0.0	0.0	0.0	0.0	0.0	0.0	0.0	0.0	0.0	0.0	0.0	0.0	0.0	0.0	0.0
ENSRNOG00000069433						nan	nan	nan	nan	nan	nan	nan	nan	nan	nan	nan	nan	nan	nan	nan	nan	nan	nan	nan	nan
ENSRNOG00000007025	289711	ensembl_gene_id	R. norvegicus	289711	R. norvegicus	0.0	0.0	0.0	0.0	0.0	0.0	0.0	0.0	0.0	0.0	0.0	0.0	0.0	0.0	0.0	0.0	0.0	0.0	0.0	0.0
ENSRNOG00000052745	24553	ensembl_gene_id	R. norvegicus	24553	R. norvegicus	1.0	0.0	0.0	1.0	1.0	0.0	1.0	1.0	1.0	0.0	0.0	1.0	0.0	0.0	1.0	1.0	0.0	1.0	1.0	0.0
ENSRNOG00000011992	25693	ensembl_gene_id	R. norvegicus	25693	R. norvegicus	0.0	0.0	0.0	0.0	0.0	0.0	0.0	0.0	0.0	0.0	0.0	0.0	0.0	0.0	0.0	0.0	0.0	0.0	0.0	0.0
ENSRNOG00000008947	83575	ensembl_gene_id	R. norvegicus	83575	R. norvegicus	0.0	0.0	0.0	0.0	0.0	0.0	0.0	0.0	0.0	0.0	0.0	0.0	0.0	0.0	0.0	0.0	0.0	0.0	0.0	0.0
ENSRNOG00000065497						nan	nan	nan	nan	nan	nan	nan	nan	nan	nan	nan	nan	nan	nan	nan	nan	nan	nan	nan	nan
ENSRNOG00000053303	681008	ensembl_gene_id	R. norvegicus	681008	R. norvegicus	0.0	0.0	0.0	0.0	0.0	0.0	0.0	0.0	0.0	0.0	0.0	0.0	0.0	0.0	0.0	0.0	0.0	0.0	0.0	0.0
ENSRNOG00000004679	295649	ensembl_gene_id	R. norvegicus	295649	R. norvegicus	0.0	0.0	0.0	0.0	0.0	0.0	0.0	0.0	0.0	0.0	0.0	0.0	0.0	0.0	0.0	0.0	0.0	0.0	0.0	0.0
ENSRNOG00000016289	310914	ensembl_gene_id	R. norvegicus	310914	R. norvegicus	0.0	0.0	1.0	0.0	1.0	0.0	0.0	0.0	0.0	0.0	0.0	0.0	0.0	0.0	0.0	0.0	0.0	1.0	0.0	0.0
ENSRNOG00000029876	66012	ensembl_gene_id	R. norvegicus	66012	R. norvegicus	0.0	0.0	0.0	0.0	0.0	0.0	0.0	0.0	0.0	0.0	1.0	0.0	0.0	1.0	0.0	0.0	0.0	0.0	0.0	0.0
ENSRNOG00000012660	361945	ensembl_gene_id	R. norvegicus	361945	R. norvegicus	1.0	1.0	0.0	0.0	1.0	1.0	0.0	0.0	0.0	0.0	0.0	0.0	0.0	1.0	0.0	0.0	1.0	1.0	0.0	0.0
ENSRNOG00000038948	282580	ensembl_gene_id	R. norvegicus	282580	R. norvegicus	0.0	0.0	0.0	0.0	0.0	0.0	0.0	0.0	0.0	0.0	0.0	0.0	0.0	0.0	0.0	0.0	0.0	0.0	0.0	0.0
ENSRNOG00000012671	307893	ensembl_gene_id	R. norvegicus	307893	R. norvegicus	0.0	0.0	0.0	0.0	0.0	0.0	0.0	0.0	0.0	0.0	0.0	0.0	0.0	0.0	0.0	0.0	0.0	0.0	0.0	0.0
ENSRNOG00000059225						nan	nan	nan	nan	nan	nan	nan	nan	nan	nan	nan	nan	nan	nan	nan	nan	nan	nan	nan	nan
ENSRNOG00000069160	498015	ensembl_gene_id	R. norvegicus	498015	R. norvegicus	0.0	0.0	0.0	0.0	0.0	0.0	0.0	0.0	0.0	0.0	0.0	0.0	0.0	0.0	0.0	0.0	0.0	0.0	0.0	0.0
ENSRNOG00000021243	311426	ensembl_gene_id	R. norvegicus	311426	R. norvegicus	0.0	0.0	0.0	0.0	0.0	0.0	0.0	0.0	0.0	0.0	0.0	0.0	0.0	0.0	0.0	0.0	0.0	0.0	0.0	0.0
ENSRNOG00000001367	171517	ensembl_gene_id	R. norvegicus	171517	R. norvegicus	0.0	0.0	0.0	0.0	0.0	0.0	0.0	0.0	1.0	0.0	0.0	0.0	0.0	0.0	0.0	0.0	0.0	0.0	0.0	0.0
ENSRNOG00000022391	302327	ensembl_gene_id	R. norvegicus	302327	R. norvegicus	0.0	0.0	0.0	0.0	0.0	0.0	0.0	0.0	0.0	0.0	0.0	0.0	0.0	0.0	0.0	0.0	0.0	0.0	0.0	0.0
ENSRNOG00000066176	293935	ensembl_gene_id	R. norvegicus	293935	R. norvegicus	0.0	0.0	0.0	0.0	0.0	0.0	0.0	0.0	0.0	0.0	0.0	0.0	0.0	0.0	0.0	0.0	0.0	0.0	0.0	0.0
ENSRNOG00000023452	691354	ensembl_gene_id	R. norvegicus	691354	R. norvegicus	0.0	0.0	0.0	0.0	0.0	0.0	1.0	0.0	0.0	0.0	0.0	0.0	0.0	0.0	0.0	0.0	0.0	0.0	0.0	0.0
ENSRNOG00000017503	291567	ensembl_gene_id	R. norvegicus	291567	R. norvegicus	0.0	1.0	1.0	0.0	0.0	0.0	0.0	0.0	1.0	0.0	0.0	0.0	0.0	0.0	1.0	0.0	1.0	0.0	0.0	0.0
ENSRNOG00000037795	689088	ensembl_gene_id	R. norvegicus	689088	R. norvegicus	0.0	0.0	0.0	0.0	0.0	0.0	0.0	0.0	0.0	0.0	0.0	0.0	0.0	0.0	0.0	0.0	0.0	0.0	0.0	0.0
ENSRNOG00000000442	406162	ensembl_gene_id	R. norvegicus	406162	R. norvegicus	1.0	0.0	0.0	1.0	0.0	0.0	0.0	0.0	0.0	0.0	0.0	0.0	0.0	0.0	0.0	1.0	0.0	1.0	0.0	0.0
ENSRNOG00000003472	317599	ensembl_gene_id	R. norvegicus	317599	R. norvegicus	0.0	0.0	0.0	0.0	0.0	0.0	0.0	0.0	1.0	0.0	0.0	0.0	0.0	0.0	0.0	0.0	0.0	0.0	0.0	0.0
ENSRNOG00000067347						nan	nan	nan	nan	nan	nan	nan	nan	nan	nan	nan	nan	nan	nan	nan	nan	nan	nan	nan	nan
ENSRNOG00000004865	289796	ensembl_gene_id	R. norvegicus	289796	R. norvegicus	0.0	0.0	0.0	0.0	0.0	1.0	1.0	0.0	0.0	0.0	0.0	0.0	0.0	0.0	0.0	0.0	0.0	0.0	0.0	0.0
ENSRNOG00000010065	361076	ensembl_gene_id	R. norvegicus	361076	R. norvegicus	0.0	0.0	0.0	0.0	0.0	0.0	0.0	0.0	0.0	0.0	0.0	0.0	0.0	0.0	0.0	0.0	0.0	0.0	0.0	0.0
ENSRNOG00000009726	171571	ensembl_gene_id	R. norvegicus	171571	R. norvegicus	0.0	0.0	0.0	0.0	0.0	0.0	0.0	0.0	1.0	0.0	0.0	0.0	0.0	0.0	0.0	0.0	0.0	0.0	0.0	0.0
ENSRNOG00000009341	313557	ensembl_gene_id	R. norvegicus	313557	R. norvegicus	0.0	0.0	0.0	0.0	0.0	0.0	1.0	0.0	0.0	0.0	0.0	0.0	0.0	0.0	0.0	0.0	0.0	0.0	0.0	0.0
ENSRNOG00000037148	56826	ensembl_gene_id	R. norvegicus	56826	R. norvegicus	0.0	0.0	0.0	0.0	0.0	0.0	1.0	0.0	0.0	0.0	0.0	0.0	0.0	0.0	1.0	0.0	0.0	0.0	0.0	0.0
ENSRNOG00000069423						nan	nan	nan	nan	nan	nan	nan	nan	nan	nan	nan	nan	nan	nan	nan	nan	nan	nan	nan	nan
ENSRNOG00000036604	294091	ensembl_gene_id	R. norvegicus	294091	R. norvegicus	0.0	0.0	0.0	0.0	0.0	0.0	0.0	0.0	0.0	0.0	0.0	0.0	0.0	0.0	0.0	0.0	0.0	0.0	0.0	0.0
ENSRNOG00000017976	140860	ensembl_gene_id	R. norvegicus	140860	R. norvegicus	0.0	0.0	0.0	0.0	0.0	0.0	0.0	0.0	0.0	0.0	0.0	0.0	0.0	0.0	0.0	0.0	0.0	0.0	0.0	0.0
ENSRNOG00000000563	309837	ensembl_gene_id	R. norvegicus	309837	R. norvegicus	0.0	1.0	0.0	0.0	0.0	0.0	0.0	0.0	0.0	0.0	0.0	0.0	0.0	0.0	0.0	0.0	0.0	0.0	0.0	0.0
ENSRNOG00000013140	65034	ensembl_gene_id	R. norvegicus	65034	R. norvegicus	0.0	0.0	0.0	0.0	0.0	0.0	0.0	0.0	0.0	0.0	0.0	0.0	0.0	0.0	0.0	0.0	0.0	0.0	0.0	0.0
ENSRNOG00000023485	290629	ensembl_gene_id	R. norvegicus	290629	R. norvegicus	0.0	0.0	0.0	0.0	0.0	0.0	0.0	0.0	0.0	0.0	0.0	0.0	0.0	0.0	0.0	0.0	0.0	0.0	0.0	0.0
ENSRNOG00000042826	361487	ensembl_gene_id	R. norvegicus	361487	R. norvegicus	0.0	0.0	0.0	0.0	0.0	0.0	0.0	0.0	0.0	0.0	0.0	0.0	0.0	0.0	0.0	0.0	0.0	0.0	0.0	0.0
ENSRNOG00000066309						nan	nan	nan	nan	nan	nan	nan	nan	nan	nan	nan	nan	nan	nan	nan	nan	nan	nan	nan	nan
ENSRNOG00000020353	309460	ensembl_gene_id	R. norvegicus	309460	R. norvegicus	0.0	0.0	0.0	0.0	0.0	0.0	0.0	0.0	0.0	0.0	0.0	0.0	0.0	0.0	0.0	0.0	0.0	0.0	0.0	0.0
ENSRNOG00000009694	25296	ensembl_gene_id	R. norvegicus	25296	R. norvegicus	1.0	0.0	1.0	1.0	1.0	1.0	1.0	1.0	1.0	1.0	0.0	0.0	0.0	0.0	1.0	1.0	0.0	0.0	0.0	1.0
ENSRNOG00000011417	29516	ensembl_gene_id	R. norvegicus	29516	R. norvegicus	1.0	0.0	0.0	0.0	0.0	0.0	0.0	0.0	0.0	0.0	0.0	0.0	0.0	0.0	1.0	0.0	0.0	0.0	0.0	0.0
ENSRNOG00000026914	171339	ensembl_gene_id	R. norvegicus	171339	R. norvegicus	0.0	0.0	0.0	0.0	0.0	0.0	0.0	0.0	0.0	0.0	0.0	0.0	0.0	0.0	0.0	0.0	0.0	0.0	0.0	0.0
ENSRNOG00000018911	117276	ensembl_gene_id	R. norvegicus	117276	R. norvegicus	0.0	0.0	0.0	0.0	0.0	0.0	0.0	0.0	0.0	0.0	0.0	0.0	0.0	0.0	0.0	0.0	0.0	0.0	0.0	0.0
ENSRNOG00000000728	294141	ensembl_gene_id	R. norvegicus	294141	R. norvegicus	0.0	0.0	0.0	0.0	0.0	0.0	0.0	0.0	0.0	0.0	0.0	0.0	0.0	0.0	0.0	0.0	0.0	0.0	0.0	0.0
ENSRNOG00000008401	315120	ensembl_gene_id	R. norvegicus	315120	R. norvegicus	1.0	0.0	0.0	0.0	0.0	0.0	0.0	0.0	0.0	0.0	0.0	0.0	0.0	0.0	0.0	0.0	0.0	0.0	0.0	0.0
ENSRNOG00000038169	299038	ensembl_gene_id	R. norvegicus	299038	R. norvegicus	0.0	0.0	0.0	0.0	0.0	0.0	0.0	0.0	0.0	0.0	0.0	0.0	0.0	0.0	0.0	0.0	0.0	0.0	0.0	0.0
ENSRNOG00000063715	108349446	ensembl_gene_id	R. norvegicus	108349446	R. norvegicus	0.0	0.0	0.0	0.0	0.0	0.0	0.0	0.0	0.0	0.0	0.0	0.0	0.0	0.0	0.0	0.0	0.0	0.0	0.0	0.0
ENSRNOG00000023969	362376	ensembl_gene_id	R. norvegicus	362376	R. norvegicus	0.0	0.0	0.0	0.0	0.0	0.0	0.0	0.0	0.0	0.0	0.0	0.0	0.0	0.0	0.0	0.0	0.0	0.0	0.0	0.0
ENSRNOG00000004626	84395	ensembl_gene_id	R. norvegicus	84395	R. norvegicus	0.0	0.0	0.0	0.0	0.0	0.0	0.0	0.0	0.0	0.0	0.0	1.0	0.0	0.0	0.0	0.0	0.0	0.0	0.0	0.0
ENSRNOG00000006410	171026	ensembl_gene_id	R. norvegicus	171026	R. norvegicus	0.0	0.0	0.0	0.0	0.0	0.0	0.0	0.0	1.0	0.0	0.0	0.0	0.0	0.0	1.0	0.0	0.0	0.0	0.0	0.0
ENSRNOG00000005711	313278	ensembl_gene_id	R. norvegicus	313278	R. norvegicus	0.0	0.0	0.0	0.0	0.0	0.0	0.0	0.0	1.0	0.0	0.0	0.0	1.0	0.0	0.0	0.0	0.0	0.0	0.0	0.0
ENSRNOG00000012414	309922	ensembl_gene_id	R. norvegicus	309922	R. norvegicus	0.0	0.0	0.0	0.0	0.0	0.0	0.0	0.0	0.0	0.0	0.0	0.0	0.0	0.0	0.0	0.0	0.0	0.0	0.0	0.0
ENSRNOG00000006450	24337	ensembl_gene_id	R. norvegicus	24337	R. norvegicus	0.0	0.0	0.0	0.0	1.0	0.0	1.0	0.0	0.0	1.0	0.0	0.0	0.0	0.0	1.0	0.0	0.0	1.0	1.0	0.0
ENSRNOG00000019305	307393	ensembl_gene_id	R. norvegicus	307393	R. norvegicus	0.0	0.0	0.0	0.0	0.0	0.0	0.0	0.0	0.0	0.0	0.0	0.0	0.0	0.0	0.0	0.0	0.0	0.0	1.0	0.0
ENSRNOG00000065330	404660	ensembl_gene_id	R. norvegicus	404660	R. norvegicus	0.0	0.0	0.0	0.0	0.0	0.0	0.0	0.0	0.0	0.0	0.0	0.0	0.0	0.0	0.0	0.0	0.0	0.0	0.0	0.0
ENSRNOG00000070011	120098113	ensembl_gene_id	R. norvegicus	120098113	R. norvegicus	0.0	0.0	0.0	0.0	1.0	0.0	0.0	0.0	0.0	0.0	0.0	0.0	0.0	0.0	0.0	0.0	0.0	0.0	0.0	0.0
ENSRNOG00000043304	689616	ensembl_gene_id	R. norvegicus	689616	R. norvegicus	0.0	0.0	0.0	0.0	0.0	0.0	0.0	1.0	0.0	0.0	0.0	0.0	0.0	0.0	0.0	0.0	0.0	0.0	1.0	0.0
ENSRNOG00000068617						nan	nan	nan	nan	nan	nan	nan	nan	nan	nan	nan	nan	nan	nan	nan	nan	nan	nan	nan	nan
ENSRNOG00000025408	306226	ensembl_gene_id	R. norvegicus	306226	R. norvegicus	0.0	0.0	0.0	0.0	0.0	0.0	0.0	0.0	0.0	0.0	0.0	0.0	0.0	0.0	0.0	0.0	0.0	0.0	0.0	0.0
ENSRNOG00000057554	500120	ensembl_gene_id	R. norvegicus	500120	R. norvegicus	0.0	0.0	0.0	0.0	0.0	0.0	0.0	0.0	0.0	0.0	0.0	0.0	0.0	0.0	0.0	0.0	0.0	0.0	0.0	0.0
ENSRNOG00000047306	363334	ensembl_gene_id	R. norvegicus	363334	R. norvegicus	0.0	0.0	0.0	0.0	0.0	0.0	0.0	0.0	0.0	0.0	0.0	0.0	0.0	0.0	0.0	0.0	0.0	0.0	0.0	0.0
ENSRNOG00000030763	25253	ensembl_gene_id	R. norvegicus	25253	R. norvegicus	1.0	0.0	0.0	0.0	0.0	0.0	0.0	0.0	0.0	0.0	0.0	0.0	0.0	1.0	0.0	0.0	0.0	0.0	0.0	0.0
ENSRNOG00000015410	306805	ensembl_gene_id	R. norvegicus	306805	R. norvegicus	0.0	0.0	0.0	0.0	0.0	0.0	0.0	0.0	0.0	0.0	0.0	0.0	0.0	0.0	0.0	0.0	0.0	0.0	0.0	1.0
ENSRNOG00000016687	308341	ensembl_gene_id	R. norvegicus	308341	R. norvegicus	0.0	0.0	0.0	0.0	0.0	0.0	0.0	0.0	0.0	0.0	0.0	0.0	0.0	0.0	0.0	0.0	0.0	0.0	0.0	0.0
ENSRNOG00000009790	29553	ensembl_gene_id	R. norvegicus	29553	R. norvegicus	0.0	0.0	0.0	1.0	0.0	0.0	0.0	0.0	0.0	0.0	0.0	0.0	0.0	1.0	0.0	0.0	0.0	0.0	0.0	0.0
ENSRNOG00000052296	59312	ensembl_gene_id	R. norvegicus	59312	R. norvegicus	1.0	0.0	0.0	1.0	0.0	1.0	0.0	0.0	1.0	0.0	0.0	1.0	0.0	0.0	0.0	0.0	0.0	1.0	1.0	0.0
ENSRNOG00000013267	296474	ensembl_gene_id	R. norvegicus	296474	R. norvegicus	0.0	0.0	0.0	0.0	0.0	0.0	0.0	0.0	0.0	0.0	0.0	0.0	0.0	0.0	0.0	0.0	0.0	0.0	0.0	0.0
ENSRNOG00000012720	306655	ensembl_gene_id	R. norvegicus	306655	R. norvegicus	0.0	0.0	0.0	0.0	0.0	0.0	1.0	0.0	0.0	0.0	0.0	0.0	0.0	0.0	0.0	0.0	0.0	0.0	0.0	0.0
ENSRNOG00000003992	497932	ensembl_gene_id	R. norvegicus	497932	R. norvegicus	0.0	0.0	0.0	0.0	0.0	0.0	0.0	0.0	1.0	0.0	0.0	0.0	0.0	0.0	1.0	0.0	0.0	0.0	0.0	0.0
ENSRNOG00000010479	290447	ensembl_gene_id	R. norvegicus	290447	R. norvegicus	1.0	0.0	0.0	0.0	0.0	0.0	0.0	0.0	1.0	0.0	0.0	0.0	0.0	0.0	0.0	0.0	0.0	1.0	0.0	0.0
ENSRNOG00000011134	309368	ensembl_gene_id	R. norvegicus	309368	R. norvegicus	0.0	0.0	0.0	0.0	0.0	0.0	0.0	0.0	0.0	0.0	0.0	0.0	0.0	0.0	0.0	0.0	0.0	1.0	1.0	0.0
ENSRNOG00000032048	362522	ensembl_gene_id	R. norvegicus	362522	R. norvegicus	0.0	0.0	0.0	0.0	0.0	0.0	0.0	0.0	0.0	0.0	0.0	0.0	0.0	0.0	0.0	0.0	0.0	0.0	0.0	0.0
ENSRNOG00000033744	170668	ensembl_gene_id	R. norvegicus	170668	R. norvegicus	0.0	0.0	0.0	0.0	0.0	0.0	0.0	0.0	0.0	0.0	0.0	0.0	0.0	0.0	1.0	0.0	0.0	0.0	0.0	0.0
ENSRNOG00000067598						nan	nan	nan	nan	nan	nan	nan	nan	nan	nan	nan	nan	nan	nan	nan	nan	nan	nan	nan	nan
ENSRNOG00000067170	102552725	ensembl_gene_id	R. norvegicus	102552725	R. norvegicus	0.0	0.0	0.0	0.0	0.0	0.0	0.0	0.0	0.0	0.0	0.0	0.0	0.0	0.0	0.0	0.0	0.0	0.0	0.0	0.0
ENSRNOG00000016696	89805	ensembl_gene_id	R. norvegicus	89805	R. norvegicus	1.0	0.0	0.0	1.0	1.0	1.0	0.0	0.0	0.0	0.0	0.0	1.0	0.0	1.0	0.0	0.0	0.0	0.0	0.0	0.0
ENSRNOG00000045913	100366024	ensembl_gene_id	R. norvegicus	100366024	R. norvegicus	0.0	0.0	0.0	0.0	0.0	0.0	0.0	0.0	0.0	0.0	0.0	0.0	0.0	0.0	0.0	0.0	0.0	0.0	0.0	1.0
ENSRNOG00000020777	246264	ensembl_gene_id	R. norvegicus	246264	R. norvegicus	0.0	0.0	0.0	0.0	0.0	0.0	0.0	0.0	0.0	0.0	0.0	0.0	0.0	0.0	0.0	0.0	0.0	0.0	0.0	0.0
ENSRNOG00000033026	316023	ensembl_gene_id	R. norvegicus	316023	R. norvegicus	0.0	0.0	0.0	0.0	0.0	0.0	0.0	0.0	0.0	0.0	0.0	0.0	0.0	0.0	0.0	0.0	0.0	0.0	0.0	0.0
ENSRNOG00000017114	84018	ensembl_gene_id	R. norvegicus	84018	R. norvegicus	0.0	0.0	0.0	0.0	0.0	0.0	0.0	0.0	0.0	0.0	0.0	0.0	0.0	0.0	0.0	0.0	0.0	0.0	0.0	0.0
ENSRNOG00000063855	24300	ensembl_gene_id	R. norvegicus	24300	R. norvegicus	0.0	0.0	0.0	0.0	0.0	0.0	0.0	0.0	0.0	0.0	0.0	0.0	0.0	0.0	0.0	0.0	0.0	0.0	0.0	0.0
ENSRNOG00000021161	309186	ensembl_gene_id	R. norvegicus	309186	R. norvegicus	1.0	0.0	0.0	0.0	0.0	0.0	0.0	0.0	0.0	0.0	0.0	0.0	1.0	0.0	0.0	0.0	0.0	0.0	0.0	0.0
ENSRNOG00000027871	303515	ensembl_gene_id	R. norvegicus	303515	R. norvegicus	0.0	0.0	0.0	0.0	0.0	0.0	0.0	0.0	0.0	0.0	0.0	0.0	0.0	0.0	0.0	0.0	0.0	0.0	0.0	0.0
ENSRNOG00000002305	60577	ensembl_gene_id	R. norvegicus	60577	R. norvegicus	0.0	0.0	0.0	1.0	0.0	0.0	0.0	0.0	0.0	0.0	0.0	0.0	0.0	0.0	0.0	0.0	0.0	0.0	0.0	0.0
ENSRNOG00000066647						nan	nan	nan	nan	nan	nan	nan	nan	nan	nan	nan	nan	nan	nan	nan	nan	nan	nan	nan	nan
ENSRNOG00000006893	312381	ensembl_gene_id	R. norvegicus	312381	R. norvegicus	0.0	0.0	0.0	0.0	0.0	0.0	0.0	0.0	0.0	0.0	0.0	0.0	0.0	0.0	0.0	0.0	0.0	0.0	0.0	0.0
ENSRNOG00000011683	361597	ensembl_gene_id	R. norvegicus	361597	R. norvegicus	0.0	0.0	0.0	0.0	0.0	1.0	1.0	0.0	1.0	0.0	0.0	0.0	0.0	0.0	0.0	0.0	1.0	0.0	0.0	0.0
ENSRNOG00000031163	304005	ensembl_gene_id	R. norvegicus	304005	R. norvegicus	0.0	0.0	0.0	0.0	1.0	0.0	0.0	0.0	1.0	1.0	0.0	0.0	0.0	0.0	0.0	1.0	1.0	0.0	0.0	0.0
ENSRNOG00000027859	309724	ensembl_gene_id	R. norvegicus	309724	R. norvegicus	0.0	0.0	0.0	0.0	0.0	0.0	0.0	0.0	0.0	0.0	0.0	0.0	0.0	0.0	0.0	0.0	0.0	0.0	0.0	0.0
ENSRNOG00000059956	360551	ensembl_gene_id	R. norvegicus	360551	R. norvegicus	0.0	0.0	0.0	0.0	0.0	0.0	0.0	0.0	0.0	0.0	0.0	0.0	0.0	0.0	0.0	0.0	0.0	0.0	0.0	0.0
ENSRNOG00000010238	361916	ensembl_gene_id	R. norvegicus	361916	R. norvegicus	0.0	0.0	0.0	0.0	0.0	0.0	0.0	0.0	0.0	0.0	0.0	0.0	0.0	0.0	0.0	0.0	0.0	0.0	0.0	0.0
ENSRNOG00000007932	29394	ensembl_gene_id	R. norvegicus	29394	R. norvegicus	0.0	0.0	0.0	1.0	0.0	0.0	0.0	0.0	0.0	0.0	0.0	0.0	0.0	0.0	0.0	0.0	0.0	0.0	1.0	0.0
ENSRNOG00000051237						nan	nan	nan	nan	nan	nan	nan	nan	nan	nan	nan	nan	nan	nan	nan	nan	nan	nan	nan	nan
ENSRNOG00000000658	116719	ensembl_gene_id	R. norvegicus	116719	R. norvegicus	0.0	0.0	0.0	0.0	0.0	0.0	0.0	0.0	0.0	0.0	0.0	1.0	0.0	0.0	0.0	0.0	1.0	0.0	0.0	0.0
ENSRNOG00000067693						nan	nan	nan	nan	nan	nan	nan	nan	nan	nan	nan	nan	nan	nan	nan	nan	nan	nan	nan	nan
ENSRNOG00000016451	25109	ensembl_gene_id	R. norvegicus	25109	R. norvegicus	0.0	0.0	0.0	0.0	0.0	0.0	0.0	0.0	1.0	0.0	0.0	0.0	0.0	0.0	0.0	0.0	0.0	0.0	0.0	0.0
ENSRNOG00000004328	314979	ensembl_gene_id	R. norvegicus	314979	R. norvegicus	0.0	0.0	0.0	0.0	0.0	0.0	0.0	0.0	0.0	0.0	0.0	0.0	0.0	0.0	1.0	0.0	0.0	0.0	0.0	0.0
ENSRNOG00000042833	287750	ensembl_gene_id	R. norvegicus	287750	R. norvegicus	0.0	0.0	0.0	0.0	0.0	0.0	0.0	0.0	0.0	0.0	0.0	0.0	0.0	0.0	0.0	0.0	0.0	0.0	0.0	0.0
ENSRNOG00000061304	29599	ensembl_gene_id	R. norvegicus	29599	R. norvegicus	0.0	0.0	0.0	0.0	0.0	0.0	0.0	0.0	0.0	0.0	0.0	1.0	0.0	0.0	0.0	0.0	0.0	0.0	0.0	0.0
ENSRNOG00000029658	303735	ensembl_gene_id	R. norvegicus	303735	R. norvegicus	1.0	0.0	0.0	0.0	0.0	0.0	0.0	0.0	0.0	0.0	0.0	0.0	0.0	0.0	0.0	0.0	0.0	0.0	0.0	0.0
ENSRNOG00000003374	289855	ensembl_gene_id	R. norvegicus	289855	R. norvegicus	0.0	0.0	0.0	0.0	0.0	0.0	0.0	0.0	0.0	0.0	0.0	0.0	0.0	0.0	0.0	0.0	0.0	0.0	0.0	0.0
ENSRNOG00000010885	313482	ensembl_gene_id	R. norvegicus	313482	R. norvegicus	0.0	0.0	0.0	0.0	0.0	0.0	0.0	0.0	0.0	0.0	0.0	0.0	0.0	0.0	0.0	0.0	0.0	0.0	0.0	0.0
ENSRNOG00000070388						nan	nan	nan	nan	nan	nan	nan	nan	nan	nan	nan	nan	nan	nan	nan	nan	nan	nan	nan	nan
ENSRNOG00000038449	100912924	ensembl_gene_id	R. norvegicus	100912924	R. norvegicus	0.0	0.0	0.0	0.0	0.0	0.0	0.0	0.0	0.0	0.0	0.0	0.0	0.0	0.0	0.0	0.0	0.0	0.0	0.0	0.0
ENSRNOG00000021103	116595	ensembl_gene_id	R. norvegicus	116595	R. norvegicus	0.0	0.0	0.0	0.0	0.0	1.0	0.0	0.0	0.0	0.0	0.0	0.0	0.0	0.0	0.0	0.0	0.0	0.0	0.0	0.0
ENSRNOG00000000407	309773	ensembl_gene_id	R. norvegicus	309773	R. norvegicus	0.0	0.0	0.0	0.0	0.0	0.0	0.0	0.0	0.0	0.0	0.0	0.0	0.0	0.0	0.0	0.0	0.0	0.0	0.0	0.0
ENSRNOG00000016998	25049	ensembl_gene_id	R. norvegicus	25049	R. norvegicus	0.0	0.0	0.0	0.0	1.0	0.0	0.0	0.0	1.0	0.0	0.0	0.0	0.0	0.0	0.0	0.0	0.0	0.0	0.0	0.0
ENSRNOG00000065666	120102230	ensembl_gene_id	R. norvegicus	120102230	R. norvegicus	0.0	0.0	0.0	0.0	0.0	0.0	0.0	0.0	0.0	0.0	0.0	0.0	0.0	0.0	0.0	0.0	0.0	0.0	0.0	0.0
ENSRNOG00000015654	25235	ensembl_gene_id	R. norvegicus	25235	R. norvegicus	0.0	0.0	1.0	0.0	1.0	0.0	0.0	0.0	0.0	0.0	0.0	0.0	0.0	0.0	1.0	0.0	1.0	0.0	0.0	0.0
ENSRNOG00000014253	293992	ensembl_gene_id	R. norvegicus	293992	R. norvegicus	1.0	0.0	0.0	1.0	1.0	1.0	0.0	1.0	0.0	1.0	0.0	1.0	0.0	0.0	0.0	1.0	1.0	0.0	1.0	0.0
ENSRNOG00000056550	500464	ensembl_gene_id	R. norvegicus	500464	R. norvegicus	1.0	0.0	0.0	0.0	0.0	0.0	0.0	0.0	0.0	0.0	0.0	0.0	0.0	0.0	0.0	0.0	0.0	0.0	0.0	0.0
ENSRNOG00000010158	679875	ensembl_gene_id	R. norvegicus	679875	R. norvegicus	0.0	1.0	0.0	0.0	0.0	0.0	0.0	0.0	0.0	0.0	0.0	0.0	0.0	0.0	0.0	0.0	0.0	0.0	0.0	0.0
ENSRNOG00000013780	24592	ensembl_gene_id	R. norvegicus	24592	R. norvegicus	1.0	1.0	0.0	1.0	1.0	0.0	1.0	0.0	1.0	1.0	0.0	0.0	0.0	1.0	0.0	0.0	0.0	0.0	1.0	0.0
ENSRNOG00000033653	114202	ensembl_gene_id	R. norvegicus	114202	R. norvegicus	0.0	0.0	0.0	0.0	0.0	0.0	0.0	0.0	0.0	0.0	0.0	0.0	0.0	0.0	0.0	0.0	0.0	0.0	0.0	0.0
ENSRNOG00000012260	58856	ensembl_gene_id	R. norvegicus	58856	R. norvegicus	0.0	0.0	0.0	0.0	0.0	0.0	0.0	0.0	0.0	0.0	0.0	0.0	0.0	0.0	0.0	0.0	0.0	0.0	0.0	0.0
ENSRNOG00000007455	287564	ensembl_gene_id	R. norvegicus	287564	R. norvegicus	0.0	0.0	0.0	0.0	0.0	0.0	0.0	0.0	0.0	0.0	0.0	0.0	0.0	0.0	0.0	1.0	0.0	0.0	0.0	0.0
ENSRNOG00000011471	25444	ensembl_gene_id	R. norvegicus	25444	R. norvegicus	1.0	0.0	1.0	1.0	1.0	0.0	1.0	0.0	0.0	1.0	0.0	0.0	0.0	0.0	1.0	0.0	0.0	0.0	0.0	1.0
ENSRNOG00000066886	108348150	ensembl_gene_id	R. norvegicus	108348150	R. norvegicus	0.0	0.0	0.0	0.0	0.0	0.0	0.0	0.0	0.0	0.0	0.0	0.0	0.0	0.0	0.0	0.0	0.0	0.0	0.0	0.0
ENSRNOG00000048949	171402	ensembl_gene_id	R. norvegicus	171402	R. norvegicus	0.0	0.0	0.0	0.0	0.0	0.0	0.0	0.0	0.0	0.0	0.0	0.0	0.0	0.0	0.0	0.0	0.0	0.0	0.0	0.0
ENSRNOG00000016890	291966	ensembl_gene_id	R. norvegicus	291966	R. norvegicus	0.0	1.0	0.0	0.0	0.0	0.0	0.0	0.0	0.0	0.0	0.0	0.0	0.0	0.0	0.0	0.0	0.0	0.0	0.0	0.0
ENSRNOG00000025522	497859	ensembl_gene_id	R. norvegicus	497859	R. norvegicus	0.0	0.0	0.0	0.0	0.0	0.0	0.0	0.0	0.0	0.0	0.0	0.0	0.0	0.0	0.0	0.0	0.0	0.0	0.0	0.0
ENSRNOG00000026286	364682	ensembl_gene_id	R. norvegicus	364682	R. norvegicus	0.0	0.0	0.0	0.0	0.0	0.0	0.0	0.0	0.0	0.0	0.0	0.0	0.0	0.0	0.0	0.0	0.0	0.0	0.0	0.0
ENSRNOG00000028335	310341	ensembl_gene_id	R. norvegicus	310341	R. norvegicus	1.0	0.0	1.0	1.0	1.0	0.0	1.0	0.0	0.0	0.0	0.0	0.0	1.0	0.0	0.0	0.0	0.0	1.0	0.0	0.0
ENSRNOG00000061080	502710	ensembl_gene_id	R. norvegicus	502710	R. norvegicus	0.0	0.0	0.0	0.0	0.0	0.0	0.0	0.0	0.0	0.0	0.0	0.0	0.0	0.0	0.0	0.0	0.0	0.0	0.0	0.0
ENSRNOG00000030404	25387	ensembl_gene_id	R. norvegicus	25387	R. norvegicus	0.0	1.0	0.0	0.0	0.0	0.0	0.0	0.0	0.0	0.0	0.0	0.0	0.0	0.0	1.0	0.0	0.0	0.0	0.0	0.0
ENSRNOG00000008409	314654	ensembl_gene_id	R. norvegicus	314654	R. norvegicus	1.0	1.0	0.0	0.0	0.0	0.0	0.0	0.0	0.0	0.0	0.0	0.0	0.0	0.0	0.0	0.0	0.0	0.0	0.0	0.0
ENSRNOG00000050395	293749	ensembl_gene_id	R. norvegicus	293749	R. norvegicus	0.0	0.0	0.0	0.0	0.0	0.0	0.0	0.0	0.0	0.0	0.0	0.0	0.0	0.0	0.0	0.0	0.0	0.0	0.0	0.0
ENSRNOG00000017064	292129	ensembl_gene_id	R. norvegicus	292129	R. norvegicus	0.0	0.0	0.0	0.0	0.0	0.0	0.0	0.0	0.0	0.0	0.0	0.0	0.0	0.0	0.0	0.0	0.0	0.0	0.0	0.0
ENSRNOG00000021437	313641	ensembl_gene_id	R. norvegicus	313641	R. norvegicus	0.0	1.0	1.0	0.0	0.0	0.0	1.0	0.0	0.0	1.0	0.0	0.0	0.0	1.0	0.0	0.0	0.0	0.0	0.0	0.0
ENSRNOG00000011026	314329	ensembl_gene_id	R. norvegicus	314329	R. norvegicus	0.0	0.0	0.0	0.0	0.0	0.0	0.0	0.0	0.0	0.0	0.0	0.0	0.0	0.0	0.0	0.0	0.0	0.0	0.0	0.0
ENSRNOG00000018525	266612	ensembl_gene_id	R. norvegicus	266612	R. norvegicus	0.0	0.0	0.0	0.0	0.0	0.0	0.0	0.0	0.0	0.0	0.0	1.0	0.0	0.0	0.0	0.0	0.0	0.0	0.0	0.0
ENSRNOG00000018858	292264	ensembl_gene_id	R. norvegicus	292264	R. norvegicus	0.0	0.0	0.0	0.0	0.0	0.0	0.0	0.0	0.0	0.0	0.0	0.0	0.0	0.0	0.0	0.0	0.0	0.0	0.0	0.0
ENSRNOG00000000414	100365935	ensembl_gene_id	R. norvegicus	100365935	R. norvegicus	0.0	0.0	0.0	0.0	0.0	0.0	0.0	0.0	0.0	0.0	0.0	0.0	0.0	0.0	0.0	0.0	0.0	0.0	0.0	0.0
ENSRNOG00000001620	304054	ensembl_gene_id	R. norvegicus	304054	R. norvegicus	0.0	0.0	0.0	0.0	0.0	0.0	0.0	0.0	0.0	0.0	0.0	0.0	0.0	0.0	0.0	0.0	0.0	0.0	0.0	0.0
ENSRNOG00000004226	314870	ensembl_gene_id	R. norvegicus	314870	R. norvegicus	0.0	0.0	0.0	0.0	0.0	0.0	0.0	0.0	0.0	0.0	0.0	0.0	0.0	0.0	1.0	0.0	0.0	0.0	0.0	0.0
ENSRNOG00000001217	246773	ensembl_gene_id	R. norvegicus	246773	R. norvegicus	0.0	0.0	0.0	0.0	0.0	0.0	0.0	0.0	0.0	0.0	0.0	0.0	0.0	0.0	0.0	0.0	0.0	0.0	0.0	0.0
ENSRNOG00000004794	116644	ensembl_gene_id	R. norvegicus	116644	R. norvegicus	0.0	0.0	0.0	0.0	0.0	0.0	0.0	0.0	0.0	0.0	0.0	0.0	0.0	0.0	0.0	0.0	0.0	0.0	0.0	0.0
ENSRNOG00000038473	306540	ensembl_gene_id	R. norvegicus	306540	R. norvegicus	0.0	0.0	0.0	0.0	0.0	0.0	0.0	0.0	0.0	0.0	0.0	0.0	0.0	0.0	0.0	0.0	0.0	0.0	0.0	0.0
ENSRNOG00000021719	303377	ensembl_gene_id	R. norvegicus	303377	R. norvegicus	0.0	0.0	0.0	0.0	0.0	0.0	0.0	0.0	0.0	0.0	0.0	0.0	0.0	0.0	0.0	0.0	0.0	0.0	0.0	0.0
ENSRNOG00000006302	25283	ensembl_gene_id	R. norvegicus	25283	R. norvegicus	0.0	0.0	0.0	0.0	1.0	1.0	0.0	0.0	0.0	0.0	0.0	1.0	0.0	0.0	0.0	0.0	1.0	0.0	0.0	0.0
ENSRNOG00000046366	24907	ensembl_gene_id	R. norvegicus	24907	R. norvegicus	0.0	0.0	1.0	0.0	0.0	1.0	1.0	0.0	1.0	0.0	1.0	1.0	0.0	0.0	0.0	1.0	0.0	1.0	1.0	1.0
ENSRNOG00000011446	301057	ensembl_gene_id	R. norvegicus	301057	R. norvegicus	0.0	1.0	0.0	0.0	0.0	0.0	0.0	0.0	0.0	0.0	0.0	0.0	0.0	0.0	0.0	0.0	0.0	0.0	0.0	0.0
ENSRNOG00000015406	679990	ensembl_gene_id	R. norvegicus	679990	R. norvegicus	0.0	1.0	0.0	0.0	0.0	0.0	1.0	0.0	0.0	0.0	0.0	0.0	0.0	0.0	0.0	0.0	0.0	1.0	0.0	0.0
ENSRNOG00000070769	116545	ensembl_gene_id	R. norvegicus	116545	R. norvegicus	0.0	0.0	0.0	0.0	0.0	0.0	0.0	0.0	0.0	0.0	0.0	0.0	0.0	0.0	0.0	0.0	0.0	0.0	0.0	0.0
ENSRNOG00000023931	292765	ensembl_gene_id	R. norvegicus	292765	R. norvegicus	0.0	0.0	0.0	0.0	0.0	0.0	0.0	0.0	0.0	0.0	0.0	0.0	0.0	0.0	0.0	0.0	0.0	0.0	0.0	0.0
ENSRNOG00000061230	50687	ensembl_gene_id	R. norvegicus	50687	R. norvegicus	0.0	0.0	0.0	0.0	1.0	0.0	0.0	0.0	1.0	0.0	1.0	0.0	1.0	0.0	0.0	0.0	0.0	1.0	0.0	0.0
ENSRNOG00000008444	500985	ensembl_gene_id	R. norvegicus	500985	R. norvegicus	0.0	0.0	0.0	0.0	1.0	0.0	0.0	0.0	0.0	0.0	0.0	0.0	0.0	1.0	1.0	0.0	1.0	0.0	0.0	0.0
ENSRNOG00000017459	680404	ensembl_gene_id	R. norvegicus	680404	R. norvegicus	0.0	0.0	0.0	0.0	0.0	0.0	0.0	0.0	0.0	0.0	0.0	0.0	0.0	0.0	0.0	0.0	0.0	0.0	0.0	0.0
ENSRNOG00000014443	171115	ensembl_gene_id	R. norvegicus	171115	R. norvegicus	0.0	0.0	0.0	0.0	0.0	0.0	0.0	0.0	1.0	0.0	1.0	0.0	0.0	1.0	0.0	0.0	0.0	0.0	0.0	0.0
ENSRNOG00000015071	308322	ensembl_gene_id	R. norvegicus	308322	R. norvegicus	0.0	0.0	0.0	0.0	0.0	0.0	0.0	0.0	0.0	0.0	0.0	0.0	0.0	0.0	0.0	0.0	0.0	0.0	0.0	0.0
ENSRNOG00000007324	289392	ensembl_gene_id	R. norvegicus	289392	R. norvegicus	0.0	0.0	0.0	0.0	0.0	0.0	0.0	0.0	1.0	0.0	0.0	0.0	0.0	0.0	1.0	0.0	0.0	1.0	0.0	0.0
ENSRNOG00000067844	100912141	ensembl_gene_id	R. norvegicus	100912141	R. norvegicus	0.0	0.0	0.0	0.0	0.0	0.0	0.0	0.0	0.0	0.0	0.0	0.0	0.0	0.0	0.0	0.0	0.0	0.0	0.0	0.0
ENSRNOG00000061367	24941	ensembl_gene_id	R. norvegicus	24941	R. norvegicus	1.0	1.0	1.0	1.0	1.0	0.0	0.0	0.0	1.0	1.0	0.0	1.0	0.0	1.0	0.0	0.0	0.0	1.0	0.0	0.0
ENSRNOG00000063679	103690031	ensembl_gene_id	R. norvegicus	103690031	R. norvegicus	0.0	0.0	0.0	0.0	0.0	0.0	0.0	0.0	0.0	0.0	0.0	0.0	0.0	0.0	0.0	0.0	0.0	0.0	0.0	0.0
ENSRNOG00000009972	24705	ensembl_gene_id	R. norvegicus	24705	R. norvegicus	1.0	0.0	1.0	1.0	0.0	0.0	1.0	0.0	1.0	0.0	0.0	0.0	0.0	0.0	0.0	1.0	1.0	0.0	0.0	0.0
ENSRNOG00000005996	311901	ensembl_gene_id	R. norvegicus	311901	R. norvegicus	0.0	0.0	0.0	0.0	0.0	0.0	0.0	0.0	0.0	0.0	0.0	0.0	0.0	0.0	0.0	0.0	0.0	0.0	0.0	0.0
ENSRNOG00000002775	304860	ensembl_gene_id	R. norvegicus	304860	R. norvegicus	0.0	0.0	0.0	0.0	0.0	0.0	0.0	0.0	0.0	0.0	0.0	0.0	0.0	0.0	0.0	0.0	0.0	0.0	0.0	0.0
ENSRNOG00000036649	361671	ensembl_gene_id	R. norvegicus	361671	R. norvegicus	0.0	0.0	0.0	0.0	0.0	0.0	0.0	0.0	0.0	0.0	0.0	0.0	0.0	0.0	0.0	0.0	0.0	0.0	0.0	0.0
ENSRNOG00000017628	25123	ensembl_gene_id	R. norvegicus	25123	R. norvegicus	0.0	0.0	0.0	0.0	1.0	0.0	0.0	0.0	0.0	0.0	0.0	0.0	0.0	0.0	0.0	1.0	0.0	0.0	0.0	0.0
ENSRNOG00000003205	289664	ensembl_gene_id	R. norvegicus	289664	R. norvegicus	0.0	0.0	0.0	0.0	0.0	0.0	0.0	0.0	0.0	0.0	0.0	0.0	0.0	0.0	0.0	0.0	0.0	0.0	0.0	0.0
ENSRNOG00000022910	295490	ensembl_gene_id	R. norvegicus	295490	R. norvegicus	1.0	0.0	0.0	0.0	0.0	0.0	0.0	0.0	0.0	0.0	0.0	0.0	1.0	0.0	0.0	0.0	0.0	0.0	0.0	0.0
ENSRNOG00000010761	192155	ensembl_gene_id	R. norvegicus	192155	R. norvegicus	0.0	0.0	0.0	0.0	1.0	1.0	0.0	0.0	0.0	0.0	0.0	1.0	0.0	1.0	0.0	0.0	1.0	0.0	0.0	0.0
ENSRNOG00000013474	313713	ensembl_gene_id	R. norvegicus	313713	R. norvegicus	0.0	0.0	0.0	0.0	0.0	0.0	0.0	0.0	1.0	0.0	0.0	0.0	0.0	0.0	0.0	0.0	0.0	0.0	1.0	0.0
ENSRNOG00000008463	688590	ensembl_gene_id	R. norvegicus	688590	R. norvegicus	0.0	0.0	0.0	0.0	0.0	0.0	0.0	0.0	0.0	0.0	0.0	0.0	0.0	0.0	0.0	0.0	0.0	0.0	0.0	0.0
ENSRNOG00000067458						nan	nan	nan	nan	nan	nan	nan	nan	nan	nan	nan	nan	nan	nan	nan	nan	nan	nan	nan	nan
ENSRNOG00000060348	363783	ensembl_gene_id	R. norvegicus	363783	R. norvegicus	0.0	0.0	0.0	0.0	0.0	0.0	0.0	0.0	0.0	0.0	0.0	0.0	0.0	0.0	0.0	0.0	0.0	0.0	0.0	0.0
ENSRNOG00000066003						nan	nan	nan	nan	nan	nan	nan	nan	nan	nan	nan	nan	nan	nan	nan	nan	nan	nan	nan	nan
ENSRNOG00000051915	308478	ensembl_gene_id	R. norvegicus	308478	R. norvegicus	0.0	0.0	0.0	1.0	0.0	0.0	0.0	0.0	0.0	0.0	0.0	0.0	0.0	0.0	0.0	0.0	0.0	0.0	0.0	1.0
ENSRNOG00000043095	295297	ensembl_gene_id	R. norvegicus	295297	R. norvegicus	0.0	0.0	0.0	0.0	0.0	0.0	0.0	0.0	0.0	0.0	0.0	0.0	0.0	0.0	0.0	0.0	0.0	0.0	0.0	0.0
ENSRNOG00000004677	311071	ensembl_gene_id	R. norvegicus	311071	R. norvegicus	1.0	1.0	0.0	1.0	0.0	0.0	0.0	0.0	1.0	1.0	0.0	0.0	0.0	1.0	0.0	0.0	1.0	1.0	1.0	1.0
ENSRNOG00000068431	680860	ensembl_gene_id	R. norvegicus	680860	R. norvegicus	1.0	1.0	0.0	1.0	0.0	0.0	0.0	0.0	0.0	1.0	0.0	0.0	0.0	0.0	0.0	0.0	0.0	0.0	0.0	0.0
ENSRNOG00000001976	156435	ensembl_gene_id	R. norvegicus	156435	R. norvegicus	0.0	0.0	0.0	0.0	0.0	0.0	0.0	0.0	0.0	0.0	0.0	0.0	0.0	0.0	0.0	0.0	0.0	0.0	0.0	0.0
ENSRNOG00000013572	59073	ensembl_gene_id	R. norvegicus	59073	R. norvegicus	0.0	0.0	0.0	0.0	0.0	0.0	0.0	0.0	0.0	0.0	0.0	0.0	0.0	0.0	0.0	0.0	0.0	0.0	0.0	0.0
ENSRNOG00000015691	310764	ensembl_gene_id	R. norvegicus	310764	R. norvegicus	0.0	0.0	0.0	0.0	0.0	0.0	0.0	0.0	0.0	0.0	0.0	0.0	0.0	0.0	0.0	0.0	0.0	0.0	0.0	0.0
ENSRNOG00000049880	501201	ensembl_gene_id	R. norvegicus	501201	R. norvegicus	0.0	0.0	0.0	0.0	0.0	0.0	0.0	0.0	0.0	0.0	0.0	0.0	0.0	0.0	0.0	0.0	0.0	0.0	0.0	0.0
ENSRNOG00000018012	499016	ensembl_gene_id	R. norvegicus	499016	R. norvegicus	0.0	0.0	0.0	0.0	0.0	0.0	0.0	0.0	0.0	0.0	0.0	0.0	0.0	0.0	0.0	0.0	0.0	0.0	0.0	0.0
ENSRNOG00000024799	84398	ensembl_gene_id	R. norvegicus	84398	R. norvegicus	0.0	0.0	0.0	0.0	0.0	0.0	0.0	0.0	0.0	0.0	0.0	0.0	1.0	0.0	0.0	0.0	0.0	0.0	0.0	0.0
ENSRNOG00000058470	25683	ensembl_gene_id	R. norvegicus	25683	R. norvegicus	0.0	0.0	0.0	0.0	0.0	0.0	0.0	0.0	0.0	0.0	0.0	0.0	0.0	0.0	0.0	0.0	0.0	0.0	0.0	0.0
ENSRNOG00000005076	302810	ensembl_gene_id	R. norvegicus	302810	R. norvegicus	0.0	0.0	0.0	0.0	0.0	0.0	0.0	0.0	0.0	0.0	0.0	0.0	0.0	0.0	0.0	0.0	0.0	0.0	0.0	0.0
ENSRNOG00000001249	294337	ensembl_gene_id	R. norvegicus	294337	R. norvegicus	0.0	1.0	0.0	0.0	0.0	0.0	0.0	0.0	0.0	0.0	0.0	0.0	0.0	0.0	0.0	0.0	0.0	0.0	0.0	0.0
ENSRNOG00000008674	690358	ensembl_gene_id	R. norvegicus	690358	R. norvegicus	0.0	0.0	0.0	0.0	0.0	0.0	0.0	0.0	0.0	0.0	0.0	0.0	0.0	0.0	0.0	0.0	0.0	0.0	0.0	0.0
ENSRNOG00000060435	298496	ensembl_gene_id	R. norvegicus	298496	R. norvegicus	0.0	0.0	0.0	1.0	0.0	0.0	0.0	0.0	0.0	0.0	0.0	0.0	0.0	0.0	0.0	0.0	0.0	0.0	0.0	0.0
ENSRNOG00000054416	103690021	ensembl_gene_id	R. norvegicus	103690021	R. norvegicus	0.0	0.0	0.0	0.0	0.0	0.0	0.0	0.0	0.0	0.0	0.0	0.0	0.0	0.0	0.0	0.0	0.0	0.0	0.0	0.0
ENSRNOG00000049385	310670	ensembl_gene_id	R. norvegicus	310670	R. norvegicus	0.0	1.0	0.0	0.0	0.0	0.0	0.0	0.0	0.0	0.0	0.0	0.0	0.0	0.0	0.0	1.0	0.0	0.0	0.0	0.0
ENSRNOG00000013707	305938	ensembl_gene_id	R. norvegicus	305938	R. norvegicus	0.0	0.0	0.0	0.0	0.0	0.0	0.0	0.0	0.0	0.0	0.0	0.0	0.0	0.0	0.0	0.0	0.0	0.0	0.0	0.0
ENSRNOG00000067363	497101	ensembl_gene_id	R. norvegicus	497101	R. norvegicus	0.0	0.0	0.0	0.0	0.0	0.0	0.0	0.0	0.0	0.0	0.0	0.0	0.0	0.0	0.0	0.0	0.0	0.0	0.0	0.0
ENSRNOG00000003359	26295	ensembl_gene_id	R. norvegicus	26295	R. norvegicus	0.0	0.0	0.0	0.0	0.0	1.0	0.0	0.0	0.0	0.0	0.0	1.0	0.0	0.0	1.0	0.0	1.0	0.0	0.0	0.0
ENSRNOG00000019075	25126	ensembl_gene_id	R. norvegicus	25126	R. norvegicus	1.0	0.0	0.0	1.0	1.0	0.0	0.0	0.0	1.0	0.0	0.0	0.0	0.0	1.0	0.0	0.0	0.0	0.0	0.0	0.0
ENSRNOG00000009951	362107	ensembl_gene_id	R. norvegicus	362107	R. norvegicus	0.0	1.0	0.0	0.0	0.0	0.0	0.0	0.0	0.0	0.0	0.0	0.0	0.0	0.0	0.0	0.0	0.0	0.0	0.0	0.0
ENSRNOG00000034200	289615	ensembl_gene_id	R. norvegicus	289615	R. norvegicus	1.0	0.0	0.0	0.0	0.0	0.0	0.0	0.0	0.0	0.0	0.0	0.0	0.0	0.0	0.0	0.0	0.0	0.0	0.0	0.0
ENSRNOG00000005434	305614	ensembl_gene_id	R. norvegicus	305614	R. norvegicus	0.0	0.0	0.0	0.0	0.0	0.0	0.0	0.0	0.0	0.0	0.0	0.0	0.0	0.0	0.0	0.0	0.0	0.0	0.0	0.0
ENSRNOG00000059016	362326	ensembl_gene_id	R. norvegicus	362326	R. norvegicus	1.0	0.0	0.0	0.0	0.0	0.0	0.0	0.0	0.0	0.0	0.0	0.0	0.0	0.0	0.0	0.0	0.0	0.0	0.0	0.0
ENSRNOG00000001713	252963	ensembl_gene_id	R. norvegicus	252963	R. norvegicus	0.0	0.0	0.0	0.0	0.0	0.0	0.0	0.0	0.0	0.0	0.0	0.0	0.0	0.0	0.0	0.0	0.0	0.0	0.0	0.0
ENSRNOG00000025735	311956	ensembl_gene_id	R. norvegicus	311956	R. norvegicus	0.0	0.0	0.0	0.0	0.0	0.0	0.0	0.0	0.0	0.0	0.0	0.0	0.0	0.0	0.0	0.0	0.0	0.0	0.0	0.0
ENSRNOG00000018371	307351	ensembl_gene_id	R. norvegicus	307351	R. norvegicus	0.0	0.0	0.0	0.0	0.0	0.0	0.0	0.0	0.0	0.0	0.0	0.0	0.0	0.0	0.0	0.0	0.0	0.0	0.0	0.0
ENSRNOG00000011387	680576	ensembl_gene_id	R. norvegicus	680576	R. norvegicus	0.0	0.0	0.0	0.0	0.0	0.0	0.0	0.0	0.0	0.0	0.0	0.0	0.0	0.0	0.0	0.0	0.0	0.0	0.0	0.0
ENSRNOG00000059715	498386	ensembl_gene_id	R. norvegicus	498386	R. norvegicus	1.0	0.0	0.0	1.0	0.0	0.0	1.0	0.0	0.0	0.0	0.0	0.0	0.0	0.0	0.0	0.0	0.0	0.0	0.0	0.0
ENSRNOG00000019598	83785	ensembl_gene_id	R. norvegicus	83785	R. norvegicus	1.0	0.0	1.0	1.0	1.0	1.0	1.0	1.0	1.0	1.0	1.0	0.0	1.0	1.0	1.0	1.0	1.0	1.0	0.0	1.0
ENSRNOG00000063458						nan	nan	nan	nan	nan	nan	nan	nan	nan	nan	nan	nan	nan	nan	nan	nan	nan	nan	nan	nan
ENSRNOG00000055567	499797	ensembl_gene_id	R. norvegicus	499797	R. norvegicus	0.0	0.0	0.0	0.0	0.0	0.0	0.0	0.0	0.0	0.0	0.0	0.0	0.0	0.0	0.0	0.0	0.0	0.0	0.0	0.0
ENSRNOG00000060775	361084	ensembl_gene_id	R. norvegicus	361084	R. norvegicus	0.0	0.0	0.0	0.0	0.0	0.0	0.0	0.0	0.0	0.0	0.0	0.0	0.0	0.0	0.0	0.0	0.0	0.0	0.0	0.0
ENSRNOG00000048818	680264	ensembl_gene_id	R. norvegicus	680264	R. norvegicus	0.0	0.0	0.0	0.0	0.0	0.0	0.0	0.0	0.0	0.0	0.0	0.0	0.0	0.0	0.0	0.0	0.0	0.0	0.0	0.0
ENSRNOG00000022039	362635	ensembl_gene_id	R. norvegicus	362635	R. norvegicus	0.0	0.0	0.0	0.0	0.0	0.0	0.0	0.0	0.0	0.0	0.0	0.0	0.0	0.0	0.0	0.0	0.0	0.0	0.0	0.0
ENSRNOG00000051922						nan	nan	nan	nan	nan	nan	nan	nan	nan	nan	nan	nan	nan	nan	nan	nan	nan	nan	nan	nan
ENSRNOG00000010575	362046	ensembl_gene_id	R. norvegicus	362046	R. norvegicus	0.0	0.0	0.0	0.0	0.0	0.0	0.0	0.0	0.0	0.0	0.0	0.0	0.0	0.0	0.0	0.0	0.0	0.0	0.0	0.0
ENSRNOG00000000561	294508	ensembl_gene_id	R. norvegicus	294508	R. norvegicus	0.0	0.0	0.0	0.0	0.0	0.0	0.0	0.0	0.0	0.0	0.0	0.0	0.0	0.0	0.0	0.0	0.0	0.0	0.0	0.0
ENSRNOG00000066887						nan	nan	nan	nan	nan	nan	nan	nan	nan	nan	nan	nan	nan	nan	nan	nan	nan	nan	nan	nan
ENSRNOG00000008012	170913	ensembl_gene_id	R. norvegicus	170913	R. norvegicus	0.0	0.0	0.0	0.0	0.0	1.0	0.0	0.0	1.0	0.0	0.0	0.0	0.0	1.0	0.0	0.0	1.0	0.0	0.0	0.0
ENSRNOG00000048924	686539	ensembl_gene_id	R. norvegicus	686539	R. norvegicus	0.0	0.0	0.0	0.0	0.0	0.0	0.0	0.0	0.0	0.0	0.0	0.0	0.0	0.0	0.0	0.0	0.0	0.0	0.0	0.0
ENSRNOG00000003787	498385	ensembl_gene_id	R. norvegicus	498385	R. norvegicus	0.0	0.0	0.0	0.0	0.0	0.0	0.0	0.0	0.0	0.0	0.0	0.0	0.0	0.0	0.0	0.0	0.0	0.0	0.0	0.0
ENSRNOG00000013048	81744	ensembl_gene_id	R. norvegicus	81744	R. norvegicus	0.0	0.0	0.0	0.0	0.0	0.0	0.0	0.0	0.0	0.0	1.0	0.0	0.0	0.0	0.0	0.0	0.0	0.0	0.0	0.0
ENSRNOG00000002881	685781	ensembl_gene_id	R. norvegicus	685781	R. norvegicus	1.0	1.0	1.0	0.0	1.0	1.0	0.0	0.0	1.0	0.0	0.0	0.0	0.0	1.0	1.0	0.0	0.0	0.0	0.0	0.0
ENSRNOG00000028685	362205	ensembl_gene_id	R. norvegicus	362205	R. norvegicus	0.0	0.0	0.0	0.0	0.0	0.0	0.0	0.0	0.0	0.0	0.0	0.0	0.0	0.0	0.0	0.0	0.0	0.0	0.0	0.0
ENSRNOG00000014549	310460	ensembl_gene_id	R. norvegicus	310460	R. norvegicus	0.0	0.0	0.0	0.0	0.0	0.0	0.0	0.0	0.0	0.0	0.0	0.0	0.0	0.0	1.0	1.0	0.0	1.0	0.0	0.0
ENSRNOG00000011161	308028	ensembl_gene_id	R. norvegicus	308028	R. norvegicus	0.0	0.0	0.0	0.0	0.0	0.0	0.0	0.0	0.0	0.0	0.0	0.0	0.0	0.0	0.0	0.0	0.0	0.0	0.0	0.0
ENSRNOG00000028085	313453	ensembl_gene_id	R. norvegicus	313453	R. norvegicus	0.0	0.0	0.0	0.0	0.0	0.0	0.0	0.0	0.0	0.0	0.0	0.0	0.0	0.0	0.0	0.0	0.0	0.0	0.0	0.0
ENSRNOG00000061262	501546	ensembl_gene_id	R. norvegicus	501546	R. norvegicus	0.0	0.0	0.0	0.0	0.0	0.0	0.0	0.0	0.0	0.0	0.0	0.0	0.0	0.0	0.0	0.0	0.0	0.0	0.0	0.0
ENSRNOG00000009795	29227	ensembl_gene_id	R. norvegicus	29227	R. norvegicus	1.0	0.0	1.0	1.0	0.0	0.0	0.0	0.0	0.0	1.0	0.0	0.0	0.0	0.0	0.0	1.0	0.0	1.0	1.0	0.0
ENSRNOG00000017165	307091	ensembl_gene_id	R. norvegicus	307091	R. norvegicus	0.0	0.0	0.0	0.0	0.0	0.0	0.0	0.0	0.0	0.0	0.0	0.0	0.0	0.0	0.0	0.0	0.0	0.0	0.0	0.0
ENSRNOG00000003785	100147704	ensembl_gene_id	R. norvegicus	100147704	R. norvegicus	0.0	0.0	0.0	0.0	0.0	0.0	0.0	0.0	0.0	0.0	0.0	0.0	0.0	0.0	0.0	0.0	0.0	0.0	0.0	0.0
ENSRNOG00000009949	295027	ensembl_gene_id	R. norvegicus	295027	R. norvegicus	0.0	0.0	0.0	0.0	0.0	0.0	0.0	0.0	0.0	0.0	0.0	0.0	1.0	0.0	0.0	0.0	0.0	0.0	0.0	0.0
ENSRNOG00000002139	289568	ensembl_gene_id	R. norvegicus	289568	R. norvegicus	0.0	0.0	0.0	0.0	0.0	0.0	0.0	0.0	0.0	0.0	0.0	0.0	0.0	0.0	0.0	0.0	0.0	0.0	0.0	0.0
ENSRNOG00000011852	315840	ensembl_gene_id	R. norvegicus	315840	R. norvegicus	0.0	1.0	0.0	1.0	0.0	0.0	0.0	0.0	0.0	0.0	0.0	0.0	0.0	0.0	0.0	1.0	0.0	1.0	0.0	0.0
ENSRNOG00000066747	108352807	ensembl_gene_id	R. norvegicus	108352807	R. norvegicus	0.0	0.0	0.0	0.0	0.0	0.0	0.0	0.0	0.0	0.0	0.0	0.0	0.0	0.0	0.0	0.0	0.0	0.0	0.0	0.0
ENSRNOG00000057880	24582	ensembl_gene_id	R. norvegicus	24582	R. norvegicus	0.0	1.0	0.0	0.0	0.0	0.0	1.0	0.0	0.0	0.0	0.0	0.0	0.0	0.0	0.0	0.0	0.0	0.0	0.0	0.0
ENSRNOG00000045998	84609	ensembl_gene_id	R. norvegicus	84609	R. norvegicus	1.0	0.0	0.0	0.0	0.0	0.0	0.0	0.0	1.0	0.0	0.0	0.0	0.0	0.0	0.0	0.0	0.0	1.0	0.0	0.0
ENSRNOG00000031233	60352	ensembl_gene_id	R. norvegicus	60352	R. norvegicus	0.0	0.0	0.0	0.0	0.0	0.0	1.0	0.0	0.0	0.0	0.0	0.0	0.0	0.0	0.0	0.0	0.0	0.0	0.0	0.0
ENSRNOG00000004290	498416	ensembl_gene_id	R. norvegicus	498416	R. norvegicus	0.0	0.0	0.0	0.0	1.0	0.0	0.0	0.0	0.0	0.0	0.0	0.0	0.0	0.0	1.0	0.0	0.0	0.0	0.0	1.0
ENSRNOG00000016047	362587	ensembl_gene_id	R. norvegicus	362587	R. norvegicus	1.0	0.0	0.0	1.0	0.0	0.0	0.0	0.0	1.0	0.0	0.0	0.0	0.0	0.0	0.0	0.0	0.0	0.0	0.0	0.0
ENSRNOG00000057713	363425	ensembl_gene_id	R. norvegicus	363425	R. norvegicus	0.0	1.0	0.0	0.0	1.0	0.0	1.0	0.0	0.0	1.0	0.0	1.0	0.0	0.0	1.0	0.0	0.0	0.0	0.0	1.0
ENSRNOG00000007422	296603	ensembl_gene_id	R. norvegicus	296603	R. norvegicus	0.0	0.0	0.0	0.0	0.0	0.0	0.0	0.0	0.0	0.0	0.0	0.0	0.0	0.0	1.0	0.0	0.0	0.0	0.0	0.0
ENSRNOG00000027942	361503	ensembl_gene_id	R. norvegicus	361503	R. norvegicus	0.0	0.0	0.0	0.0	0.0	0.0	0.0	0.0	1.0	0.0	0.0	0.0	0.0	0.0	0.0	0.0	0.0	0.0	0.0	0.0
ENSRNOG00000010050	691920	ensembl_gene_id	R. norvegicus	691920	R. norvegicus	0.0	0.0	0.0	0.0	0.0	0.0	0.0	0.0	0.0	0.0	0.0	0.0	0.0	0.0	0.0	0.0	0.0	0.0	0.0	0.0
ENSRNOG00000015285	83469	ensembl_gene_id	R. norvegicus	83469	R. norvegicus	0.0	0.0	0.0	1.0	0.0	0.0	0.0	0.0	1.0	0.0	0.0	0.0	0.0	0.0	1.0	0.0	0.0	1.0	0.0	0.0
ENSRNOG00000056038	309169	ensembl_gene_id	R. norvegicus	309169	R. norvegicus	0.0	0.0	0.0	0.0	0.0	0.0	0.0	0.0	0.0	0.0	0.0	0.0	0.0	0.0	0.0	0.0	0.0	0.0	0.0	0.0
ENSRNOG00000007426	689176	ensembl_gene_id	R. norvegicus	689176	R. norvegicus	0.0	0.0	0.0	0.0	0.0	0.0	0.0	0.0	1.0	0.0	0.0	1.0	0.0	0.0	0.0	0.0	0.0	0.0	0.0	0.0
ENSRNOG00000007104	25262	ensembl_gene_id	R. norvegicus	25262	R. norvegicus	0.0	0.0	0.0	0.0	0.0	0.0	0.0	0.0	1.0	1.0	0.0	1.0	0.0	1.0	0.0	0.0	0.0	1.0	0.0	0.0
ENSRNOG00000047951	79241	ensembl_gene_id	R. norvegicus	79241	R. norvegicus	1.0	0.0	1.0	1.0	0.0	0.0	0.0	0.0	0.0	1.0	0.0	0.0	0.0	0.0	0.0	1.0	0.0	0.0	0.0	0.0
ENSRNOG00000009258	114483	ensembl_gene_id	R. norvegicus	114483	R. norvegicus	0.0	0.0	0.0	0.0	0.0	0.0	0.0	0.0	0.0	1.0	0.0	0.0	0.0	0.0	0.0	1.0	0.0	0.0	1.0	0.0
ENSRNOG00000016505	310013	ensembl_gene_id	R. norvegicus	310013	R. norvegicus	0.0	0.0	0.0	0.0	0.0	0.0	0.0	0.0	0.0	0.0	0.0	0.0	0.0	0.0	0.0	0.0	0.0	0.0	0.0	0.0
ENSRNOG00000012196	114104	ensembl_gene_id	R. norvegicus	114104	R. norvegicus	0.0	0.0	0.0	0.0	0.0	0.0	0.0	0.0	0.0	0.0	0.0	0.0	0.0	0.0	0.0	0.0	0.0	0.0	0.0	0.0
ENSRNOG00000020546	25330	ensembl_gene_id	R. norvegicus	25330	R. norvegicus	0.0	0.0	0.0	0.0	0.0	0.0	0.0	0.0	0.0	0.0	0.0	0.0	0.0	0.0	0.0	0.0	0.0	0.0	0.0	0.0
ENSRNOG00000014034	296708	ensembl_gene_id	R. norvegicus	296708	R. norvegicus	0.0	1.0	0.0	0.0	0.0	0.0	0.0	0.0	0.0	0.0	0.0	0.0	0.0	0.0	0.0	0.0	0.0	0.0	0.0	0.0
ENSRNOG00000062892						nan	nan	nan	nan	nan	nan	nan	nan	nan	nan	nan	nan	nan	nan	nan	nan	nan	nan	nan	nan
ENSRNOG00000012060	25202	ensembl_gene_id	R. norvegicus	25202	R. norvegicus	0.0	0.0	0.0	0.0	0.0	0.0	0.0	0.0	0.0	0.0	1.0	0.0	0.0	1.0	0.0	0.0	0.0	0.0	0.0	0.0
ENSRNOG00000047513	362498	ensembl_gene_id	R. norvegicus	362498	R. norvegicus	0.0	0.0	0.0	0.0	0.0	0.0	0.0	0.0	0.0	0.0	0.0	0.0	0.0	0.0	0.0	0.0	0.0	0.0	0.0	0.0
ENSRNOG00000003033	287745	ensembl_gene_id	R. norvegicus	287745	R. norvegicus	1.0	0.0	0.0	0.0	0.0	0.0	0.0	0.0	0.0	0.0	0.0	0.0	0.0	0.0	0.0	0.0	0.0	0.0	0.0	0.0
ENSRNOG00000010284	83505	ensembl_gene_id	R. norvegicus	83505	R. norvegicus	0.0	0.0	0.0	0.0	0.0	0.0	0.0	0.0	0.0	0.0	0.0	0.0	0.0	0.0	0.0	0.0	0.0	0.0	0.0	0.0
ENSRNOG00000002930	302934	ensembl_gene_id	R. norvegicus	302934	R. norvegicus	0.0	0.0	0.0	0.0	0.0	1.0	0.0	0.0	0.0	0.0	0.0	0.0	0.0	0.0	0.0	0.0	0.0	0.0	0.0	0.0
ENSRNOG00000000879	302863	ensembl_gene_id	R. norvegicus	302863	R. norvegicus	0.0	0.0	0.0	0.0	1.0	0.0	0.0	0.0	0.0	0.0	0.0	1.0	0.0	0.0	0.0	0.0	0.0	1.0	0.0	1.0
ENSRNOG00000047531	688324	ensembl_gene_id	R. norvegicus	688324	R. norvegicus	0.0	1.0	0.0	0.0	0.0	0.0	0.0	0.0	0.0	0.0	0.0	0.0	0.0	0.0	0.0	0.0	0.0	0.0	0.0	0.0
ENSRNOG00000056246	24398	ensembl_gene_id	R. norvegicus	24398	R. norvegicus	0.0	0.0	0.0	0.0	0.0	0.0	0.0	0.0	0.0	0.0	0.0	1.0	0.0	0.0	0.0	0.0	0.0	0.0	0.0	0.0
ENSRNOG00000019689	116669	ensembl_gene_id	R. norvegicus	116669	R. norvegicus	0.0	0.0	0.0	0.0	0.0	0.0	0.0	0.0	0.0	0.0	0.0	1.0	0.0	0.0	0.0	0.0	1.0	0.0	0.0	0.0
ENSRNOG00000053895	291958	ensembl_gene_id	R. norvegicus	291958	R. norvegicus	0.0	0.0	0.0	0.0	0.0	0.0	0.0	0.0	0.0	0.0	0.0	0.0	0.0	0.0	0.0	0.0	0.0	0.0	0.0	0.0
ENSRNOG00000015591	291394	ensembl_gene_id	R. norvegicus	291394	R. norvegicus	0.0	0.0	0.0	0.0	0.0	0.0	0.0	0.0	0.0	0.0	0.0	0.0	0.0	0.0	0.0	0.0	0.0	0.0	0.0	0.0
ENSRNOG00000023238	368088	ensembl_gene_id	R. norvegicus	368088	R. norvegicus	0.0	0.0	0.0	0.0	0.0	0.0	0.0	0.0	0.0	0.0	0.0	0.0	0.0	0.0	0.0	0.0	0.0	0.0	0.0	0.0
ENSRNOG00000022769	363269	ensembl_gene_id	R. norvegicus	363269	R. norvegicus	1.0	0.0	0.0	0.0	0.0	0.0	0.0	0.0	0.0	0.0	0.0	0.0	0.0	0.0	0.0	0.0	0.0	0.0	0.0	0.0
ENSRNOG00000018400	680692	ensembl_gene_id	R. norvegicus	680692	R. norvegicus	0.0	0.0	0.0	0.0	0.0	0.0	0.0	0.0	0.0	0.0	0.0	0.0	0.0	0.0	0.0	0.0	0.0	0.0	0.0	0.0
ENSRNOG00000043128	100359678	ensembl_gene_id	R. norvegicus	100359678	R. norvegicus	0.0	0.0	0.0	0.0	0.0	0.0	0.0	0.0	0.0	0.0	0.0	0.0	0.0	0.0	0.0	0.0	0.0	0.0	0.0	0.0
ENSRNOG00000014385	116466	ensembl_gene_id	R. norvegicus	116466	R. norvegicus	0.0	0.0	1.0	1.0	0.0	1.0	0.0	1.0	0.0	0.0	0.0	0.0	0.0	0.0	0.0	0.0	1.0	0.0	0.0	0.0
ENSRNOG00000003929	317183	ensembl_gene_id	R. norvegicus	317183	R. norvegicus	0.0	0.0	0.0	0.0	0.0	0.0	0.0	0.0	0.0	0.0	0.0	0.0	1.0	0.0	0.0	0.0	0.0	0.0	0.0	0.0
ENSRNOG00000000598	361856	ensembl_gene_id	R. norvegicus	361856	R. norvegicus	0.0	0.0	0.0	0.0	0.0	0.0	0.0	0.0	0.0	0.0	0.0	0.0	0.0	0.0	0.0	0.0	0.0	0.0	0.0	0.0
ENSRNOG00000017030	282546	ensembl_gene_id	R. norvegicus	282546	R. norvegicus	0.0	0.0	0.0	0.0	0.0	0.0	0.0	0.0	0.0	0.0	0.0	0.0	0.0	0.0	0.0	0.0	0.0	1.0	0.0	0.0
ENSRNOG00000008857	314655	ensembl_gene_id	R. norvegicus	314655	R. norvegicus	0.0	0.0	0.0	0.0	0.0	0.0	0.0	0.0	0.0	0.0	0.0	0.0	0.0	0.0	0.0	0.0	0.0	0.0	0.0	0.0
ENSRNOG00000020865	309135	ensembl_gene_id	R. norvegicus	309135	R. norvegicus	0.0	0.0	0.0	0.0	0.0	0.0	0.0	0.0	0.0	0.0	0.0	0.0	0.0	0.0	0.0	0.0	0.0	1.0	1.0	0.0
ENSRNOG00000043341	499056	ensembl_gene_id	R. norvegicus	499056	R. norvegicus	0.0	0.0	0.0	0.0	0.0	0.0	0.0	0.0	0.0	0.0	0.0	0.0	0.0	0.0	0.0	0.0	0.0	0.0	0.0	0.0
ENSRNOG00000017981	307126	ensembl_gene_id	R. norvegicus	307126	R. norvegicus	0.0	0.0	0.0	0.0	0.0	0.0	0.0	0.0	0.0	0.0	0.0	0.0	0.0	0.0	0.0	0.0	0.0	0.0	0.0	0.0
ENSRNOG00000014333	25361	ensembl_gene_id	R. norvegicus	25361	R. norvegicus	0.0	0.0	0.0	0.0	1.0	1.0	1.0	0.0	0.0	0.0	1.0	1.0	1.0	1.0	0.0	0.0	1.0	0.0	0.0	0.0
ENSRNOG00000066973						nan	nan	nan	nan	nan	nan	nan	nan	nan	nan	nan	nan	nan	nan	nan	nan	nan	nan	nan	nan
ENSRNOG00000064799	681943	ensembl_gene_id	R. norvegicus	681943	R. norvegicus	0.0	0.0	0.0	0.0	0.0	0.0	0.0	0.0	0.0	0.0	0.0	0.0	0.0	0.0	0.0	0.0	0.0	0.0	0.0	0.0
ENSRNOG00000021931	305268	ensembl_gene_id	R. norvegicus	305268	R. norvegicus	0.0	0.0	0.0	0.0	0.0	0.0	0.0	0.0	0.0	0.0	0.0	0.0	0.0	0.0	0.0	0.0	0.0	1.0	0.0	0.0
ENSRNOG00000018020	29722	ensembl_gene_id	R. norvegicus	29722	R. norvegicus	0.0	1.0	0.0	0.0	0.0	0.0	0.0	0.0	1.0	0.0	0.0	0.0	0.0	0.0	0.0	0.0	0.0	1.0	0.0	0.0
ENSRNOG00000014597	25467	ensembl_gene_id	R. norvegicus	25467	R. norvegicus	1.0	0.0	0.0	1.0	1.0	0.0	0.0	0.0	0.0	0.0	0.0	0.0	0.0	0.0	1.0	0.0	0.0	0.0	0.0	0.0
ENSRNOG00000018553	361694	ensembl_gene_id	R. norvegicus	361694	R. norvegicus	0.0	0.0	0.0	0.0	0.0	0.0	0.0	0.0	0.0	0.0	0.0	0.0	0.0	0.0	0.0	0.0	0.0	0.0	0.0	0.0
ENSRNOG00000053200	301556	ensembl_gene_id	R. norvegicus	301556	R. norvegicus	0.0	0.0	0.0	0.0	0.0	0.0	0.0	0.0	0.0	0.0	0.0	0.0	0.0	0.0	0.0	0.0	0.0	1.0	0.0	0.0
ENSRNOG00000071010	29373	ensembl_gene_id	R. norvegicus	29373	R. norvegicus	1.0	0.0	1.0	1.0	1.0	1.0	1.0	1.0	1.0	0.0	0.0	0.0	0.0	1.0	1.0	1.0	0.0	0.0	1.0	1.0
ENSRNOG00000005124	313866	ensembl_gene_id	R. norvegicus	313866	R. norvegicus	0.0	0.0	0.0	0.0	0.0	0.0	0.0	0.0	0.0	0.0	0.0	0.0	0.0	0.0	0.0	0.0	0.0	0.0	0.0	0.0
ENSRNOG00000033556	690911	ensembl_gene_id	R. norvegicus	690911	R. norvegicus	0.0	0.0	0.0	0.0	0.0	0.0	0.0	0.0	1.0	0.0	0.0	0.0	0.0	0.0	0.0	0.0	0.0	0.0	0.0	0.0
ENSRNOG00000018526	29495	ensembl_gene_id	R. norvegicus	29495	R. norvegicus	0.0	0.0	0.0	0.0	0.0	0.0	0.0	0.0	1.0	0.0	0.0	0.0	1.0	0.0	0.0	0.0	0.0	1.0	0.0	0.0
ENSRNOG00000023143	360557	ensembl_gene_id	R. norvegicus	360557	R. norvegicus	0.0	0.0	0.0	0.0	0.0	0.0	0.0	0.0	0.0	0.0	0.0	0.0	0.0	0.0	1.0	0.0	0.0	0.0	0.0	0.0
ENSRNOG00000011826	266711	ensembl_gene_id	R. norvegicus	266711	R. norvegicus	0.0	0.0	0.0	0.0	0.0	0.0	0.0	0.0	1.0	0.0	0.0	0.0	0.0	0.0	0.0	0.0	0.0	0.0	0.0	0.0
ENSRNOG00000001254	361821	ensembl_gene_id	R. norvegicus	361821	R. norvegicus	0.0	0.0	0.0	0.0	0.0	0.0	0.0	0.0	0.0	0.0	0.0	1.0	0.0	0.0	0.0	0.0	0.0	0.0	0.0	0.0
ENSRNOG00000027489	498194	ensembl_gene_id	R. norvegicus	498194	R. norvegicus	0.0	0.0	0.0	0.0	0.0	0.0	0.0	0.0	0.0	0.0	0.0	0.0	0.0	0.0	0.0	0.0	0.0	0.0	0.0	0.0
ENSRNOG00000008237	64830	ensembl_gene_id	R. norvegicus	64830	R. norvegicus	0.0	0.0	0.0	0.0	0.0	0.0	0.0	0.0	0.0	0.0	0.0	1.0	0.0	0.0	0.0	0.0	0.0	0.0	0.0	0.0
ENSRNOG00000069481	289453	ensembl_gene_id	R. norvegicus	289453	R. norvegicus	0.0	0.0	0.0	0.0	0.0	0.0	0.0	0.0	0.0	0.0	0.0	0.0	0.0	0.0	0.0	0.0	0.0	0.0	0.0	0.0
ENSRNOG00000004667	298884	ensembl_gene_id	R. norvegicus	298884	R. norvegicus	0.0	0.0	0.0	0.0	0.0	0.0	0.0	0.0	0.0	0.0	0.0	0.0	0.0	0.0	0.0	0.0	0.0	0.0	0.0	0.0
ENSRNOG00000008936	313022	ensembl_gene_id	R. norvegicus	313022	R. norvegicus	0.0	0.0	0.0	0.0	0.0	0.0	0.0	0.0	0.0	0.0	0.0	0.0	0.0	0.0	0.0	0.0	0.0	0.0	0.0	0.0
ENSRNOG00000019388	245963	ensembl_gene_id	R. norvegicus	245963	R. norvegicus	1.0	0.0	0.0	0.0	0.0	0.0	0.0	0.0	0.0	1.0	0.0	0.0	0.0	0.0	0.0	0.0	0.0	0.0	0.0	0.0

## Sheet: Enrichment
GroupID	Category	Term	Description	LogP	Log(q-value)	Genes	Symbols	InTerm_InList
1_Summary	GO Biological Processes	GO:0035239	tube morphogenesis	-8.58287	-4.88233	24323,24553,24592,24628,24705,25296,25317,25444,29216,29227,29373,29516,58812,59312,60628,64345,79241,83785,85251,89805,116487,116640,155012,245963,287745,291132,293992,295490,298101,301042,301287,303488,303735,305066,306141,308923,310341,311071,315497,317181,362326,406162,445442,498386,498819,100911068,24330,24941,25560,29633,685899,25467,114215,315120,362587,363269,498950,500464,680860,24699,25…	Edn1,Met,Nf1,Pdgfb,Rara,Bmp4,Fgf1,Fgf9,Lrp2,Nfib,Bmp2,Pde3b,Apln,Shank3,Cxcr4,Hif3a,Hoxa5,Vegfa,Col18a1,Angpt2,Tgfbi,Tnc,Cfh,Egfl7,Plcd3,Gpld1,Pax2,Emcn,Col27a1,Trim71,Pkhd1,Hoxb3,Rnf213,Prox1,Spry2,Ahi1,Fat4,Zeb2,Tbx20,Srpx2,Tspan12,Notch4,Thbs1,Cc2d2a,Greb1l,Robo4,Egr1,Atp7a,Abcc9,Ndst1,Svep1,Irs1,Insl3,Card10,Macf1,Sp100,Marveld3,Epb41l4b,Eppk1,Ptprc,Stat5b,P2ry12,Sema6b,Atp8a1,Pla2g7,Fermt3,M…	72/-
1_Member	GO Biological Processes	GO:0035239	tube morphogenesis	-8.58287	-4.88233	24323,24553,24592,24628,24705,25296,25317,25444,29216,29227,29373,29516,58812,59312,60628,64345,79241,83785,85251,89805,116487,116640,155012,245963,287745,291132,293992,295490,298101,301042,301287,303488,303735,305066,306141,308923,310341,311071,315497,317181,362326,406162,445442,498386,498819,100911068	Edn1,Met,Nf1,Pdgfb,Rara,Bmp4,Fgf1,Fgf9,Lrp2,Nfib,Bmp2,Pde3b,Apln,Shank3,Cxcr4,Hif3a,Hoxa5,Vegfa,Col18a1,Angpt2,Tgfbi,Tnc,Cfh,Egfl7,Plcd3,Gpld1,Pax2,Emcn,Col27a1,Trim71,Pkhd1,Hoxb3,Rnf213,Prox1,Spry2,Ahi1,Fat4,Zeb2,Tbx20,Srpx2,Tspan12,Notch4,Thbs1,Cc2d2a,Greb1l,Robo4	46/726
1_Member	GO Biological Processes	GO:0001525	angiogenesis	-8.20376	-4.72447	24323,24592,25296,25317,25444,29516,58812,60628,64345,83785,85251,89805,116487,155012,245963,287745,291132,295490,298101,303488,303735,315497,317181,362326,406162,445442,100911068	Edn1,Nf1,Bmp4,Fgf1,Fgf9,Pde3b,Apln,Cxcr4,Hif3a,Vegfa,Col18a1,Angpt2,Tgfbi,Cfh,Egfl7,Plcd3,Gpld1,Emcn,Col27a1,Hoxb3,Rnf213,Tbx20,Srpx2,Tspan12,Notch4,Thbs1,Robo4	27/303
1_Member	GO Biological Processes	GO:0048514	blood vessel morphogenesis	-6.83956	-3.5064	24323,24592,24628,25296,25317,25444,29216,29516,58812,60628,64345,83785,85251,89805,116487,155012,245963,287745,291132,295490,298101,303488,303735,305066,315497,317181,362326,406162,445442,100911068	Edn1,Nf1,Pdgfb,Bmp4,Fgf1,Fgf9,Lrp2,Pde3b,Apln,Cxcr4,Hif3a,Vegfa,Col18a1,Angpt2,Tgfbi,Cfh,Egfl7,Plcd3,Gpld1,Emcn,Col27a1,Hoxb3,Rnf213,Prox1,Tbx20,Srpx2,Tspan12,Notch4,Thbs1,Robo4	30/421
1_Member	GO Biological Processes	GO:0001944	vasculature development	-6.6864	-3.46238	24323,24330,24592,24628,24941,25296,25317,25444,25560,29216,29373,29516,29633,58812,60628,64345,83785,85251,89805,116487,155012,245963,287745,291132,295490,298101,303488,303735,305066,315497,317181,362326,406162,445442,685899,100911068	Edn1,Egr1,Nf1,Pdgfb,Atp7a,Bmp4,Fgf1,Fgf9,Abcc9,Lrp2,Bmp2,Pde3b,Ndst1,Apln,Cxcr4,Hif3a,Vegfa,Col18a1,Angpt2,Tgfbi,Cfh,Egfl7,Plcd3,Gpld1,Emcn,Col27a1,Hoxb3,Rnf213,Prox1,Tbx20,Srpx2,Tspan12,Notch4,Thbs1,Svep1,Robo4	36/575
1_Member	GO Biological Processes	GO:0001568	blood vessel development	-6.47418	-3.33732	24323,24330,24592,24628,24941,25296,25317,25444,25560,29216,29516,29633,58812,60628,64345,83785,85251,89805,116487,155012,245963,287745,291132,295490,298101,303488,303735,305066,315497,317181,362326,406162,445442,100911068	Edn1,Egr1,Nf1,Pdgfb,Atp7a,Bmp4,Fgf1,Fgf9,Abcc9,Lrp2,Pde3b,Ndst1,Apln,Cxcr4,Hif3a,Vegfa,Col18a1,Angpt2,Tgfbi,Cfh,Egfl7,Plcd3,Gpld1,Emcn,Col27a1,Hoxb3,Rnf213,Prox1,Tbx20,Srpx2,Tspan12,Notch4,Thbs1,Robo4	34/536
1_Member	GO Biological Processes	GO:0010632	regulation of epithelial cell migration	-4.14094	-1.74801	24553,24592,24628,25317,25467,83785,85251,89805,114215,291132,305066,315120,317181,362587,363269,445442,498950,500464,680860,100911068	Met,Nf1,Pdgfb,Fgf1,Irs1,Vegfa,Col18a1,Angpt2,Insl3,Gpld1,Prox1,Card10,Srpx2,Macf1,Sp100,Thbs1,Marveld3,Epb41l4b,Eppk1,Robo4	20/310
1_Member	GO Biological Processes	GO:0030335	positive regulation of cell migration	-3.65934	-1.37871	24323,24330,24553,24628,24699,24941,25126,25296,25317,25444,25467,29373,60628,64803,83785,84609,85251,114215,289615,291132,301265,305066,306141,309186,314654,317181,361764,361945,445442,500464,685781	Edn1,Egr1,Met,Pdgfb,Ptprc,Atp7a,Stat5b,Bmp4,Fgf1,Fgf9,Irs1,Bmp2,Cxcr4,P2ry12,Vegfa,Sema6b,Col18a1,Insl3,Atp8a1,Gpld1,Pla2g7,Prox1,Spry2,Fermt3,Myo1f,Srpx2,Sema4g,Postn,Thbs1,Epb41l4b,Ddr2	31/642
1_Member	GO Biological Processes	GO:2000147	positive regulation of cell motility	-3.364	-1.20278	24323,24330,24553,24628,24699,24941,25126,25296,25317,25444,25467,29373,60628,64803,83785,84609,85251,114215,289615,291132,301265,305066,306141,309186,314654,317181,361764,361945,445442,500464,685781	Edn1,Egr1,Met,Pdgfb,Ptprc,Atp7a,Stat5b,Bmp4,Fgf1,Fgf9,Irs1,Bmp2,Cxcr4,P2ry12,Vegfa,Sema6b,Col18a1,Insl3,Atp8a1,Gpld1,Pla2g7,Prox1,Spry2,Fermt3,Myo1f,Srpx2,Sema4g,Postn,Thbs1,Epb41l4b,Ddr2	31/668
1_Member	GO Biological Processes	GO:0040017	positive regulation of locomotion	-3.17211	-1.07303	24323,24330,24553,24628,24699,24941,25126,25296,25317,25444,25467,29373,60628,64803,83785,84609,85251,114215,289615,291132,301265,305066,306141,309186,314654,317181,361764,361945,445442,500464,685781	Edn1,Egr1,Met,Pdgfb,Ptprc,Atp7a,Stat5b,Bmp4,Fgf1,Fgf9,Irs1,Bmp2,Cxcr4,P2ry12,Vegfa,Sema6b,Col18a1,Insl3,Atp8a1,Gpld1,Pla2g7,Prox1,Spry2,Fermt3,Myo1f,Srpx2,Sema4g,Postn,Thbs1,Epb41l4b,Ddr2	31/686
1_Member	GO Biological Processes	GO:0010594	regulation of endothelial cell migration	-2.75672	-0.846783	24553,24592,24628,25317,83785,85251,89805,291132,305066,315120,317181,363269,445442,100911068	Met,Nf1,Pdgfb,Fgf1,Vegfa,Col18a1,Angpt2,Gpld1,Prox1,Card10,Srpx2,Sp100,Thbs1,Robo4	14/234
1_Member	GO Biological Processes	GO:0010634	positive regulation of epithelial cell migration	-2.61233	-0.762455	24553,24628,25317,25467,83785,85251,114215,291132,305066,317181,445442,500464	Met,Pdgfb,Fgf1,Irs1,Vegfa,Col18a1,Insl3,Gpld1,Prox1,Srpx2,Thbs1,Epb41l4b	12/191
1_Member	GO Biological Processes	GO:0050920	regulation of chemotaxis	-2.55711	-0.725201	24323,24553,24628,25253,25317,60628,64803,83785,84609,89805,290447,301265,361764,445442	Edn1,Met,Pdgfb,Dpp4,Fgf1,Cxcr4,P2ry12,Vegfa,Sema6b,Angpt2,Mycbp2,Pla2g7,Sema4g,Thbs1	14/246
1_Member	GO Biological Processes	GO:2001026	regulation of endothelial cell chemotaxis	-2.54413	-0.721894	24553,25317,83785,445442	Met,Fgf1,Vegfa,Thbs1	4/25
1_Member	GO Biological Processes	GO:0010595	positive regulation of endothelial cell migration	-2.21045	-0.543174	24553,24628,25317,83785,85251,291132,305066,317181,445442	Met,Pdgfb,Fgf1,Vegfa,Col18a1,Gpld1,Prox1,Srpx2,Thbs1	9/137
2_Summary	GO Biological Processes	GO:0030198	extracellular matrix organization	-8.49198	-4.88233	24582,24592,24941,25341,29722,60379,85251,116487,294279,294337,295455,296708,298101,299236,305078,306071,309380,309837,310670,313641,314297,315981,361945,363265,363425,685781,25387,291567,291966,295929,301057,305066,311071,314654,315840,362107,369017,679875,679990,680860,680991,688324	Myh11,Nf1,Atp7a,Tnfrsf11b,Apbb1,Col5a3,Col18a1,Tgfbi,Col11a2,Col6a1,Slc39a8,Olfml2a,Col27a1,Flrt2,Lamb3,Lcp1,Loxl4,Adamts14,Adamtsl4,Hspg2,Papln,Col6a4,Postn,Col4a3,Cav2,Ddr2,Arrb1,Ppargc1b,Tppp3,Mybpc3,Vill,Prox1,Zeb2,Myo1f,Myo6,Aif1l,Krt5,Magel2,Pgm5,Eppk1,Tubg2,Ccdc57	42/-
2_Member	GO Biological Processes	GO:0030198	extracellular matrix organization	-8.49198	-4.88233	24582,24592,24941,25341,29722,60379,85251,116487,294279,294337,295455,296708,298101,299236,305078,306071,309380,309837,310670,313641,314297,315981,361945,363265,363425,685781	Myh11,Nf1,Atp7a,Tnfrsf11b,Apbb1,Col5a3,Col18a1,Tgfbi,Col11a2,Col6a1,Slc39a8,Olfml2a,Col27a1,Flrt2,Lamb3,Lcp1,Loxl4,Adamts14,Adamtsl4,Hspg2,Papln,Col6a4,Postn,Col4a3,Cav2,Ddr2	26/274
2_Member	GO Biological Processes	GO:0043062	extracellular structure organization	-8.45853	-4.88233	24582,24592,24941,25341,29722,60379,85251,116487,294279,294337,295455,296708,298101,299236,305078,306071,309380,309837,310670,313641,314297,315981,361945,363265,363425,685781	Myh11,Nf1,Atp7a,Tnfrsf11b,Apbb1,Col5a3,Col18a1,Tgfbi,Col11a2,Col6a1,Slc39a8,Olfml2a,Col27a1,Flrt2,Lamb3,Lcp1,Loxl4,Adamts14,Adamtsl4,Hspg2,Papln,Col6a4,Postn,Col4a3,Cav2,Ddr2	26/275
2_Member	GO Biological Processes	GO:0045229	external encapsulating structure organization	-8.45853	-4.88233	24582,24592,24941,25341,29722,60379,85251,116487,294279,294337,295455,296708,298101,299236,305078,306071,309380,309837,310670,313641,314297,315981,361945,363265,363425,685781	Myh11,Nf1,Atp7a,Tnfrsf11b,Apbb1,Col5a3,Col18a1,Tgfbi,Col11a2,Col6a1,Slc39a8,Olfml2a,Col27a1,Flrt2,Lamb3,Lcp1,Loxl4,Adamts14,Adamtsl4,Hspg2,Papln,Col6a4,Postn,Col4a3,Cav2,Ddr2	26/275
2_Member	GO Biological Processes	GO:0030199	collagen fibril organization	-4.24741	-1.79163	24592,24941,85251,294279,298101,309380,309837,685781	Nf1,Atp7a,Col18a1,Col11a2,Col27a1,Loxl4,Adamts14,Ddr2	8/56
2_Member	GO Biological Processes	GO:0097435	supramolecular fiber organization	-2.76108	-0.846783	24582,24592,24941,25387,85251,291567,291966,294279,295929,298101,301057,305066,306071,309380,309837,311071,314654,315840,362107,369017,679875,679990,680860,680991,685781,688324	Myh11,Nf1,Atp7a,Arrb1,Col18a1,Ppargc1b,Tppp3,Col11a2,Mybpc3,Col27a1,Vill,Prox1,Lcp1,Loxl4,Adamts14,Zeb2,Myo1f,Myo6,Aif1l,Krt5,Magel2,Pgm5,Eppk1,Tubg2,Ddr2,Ccdc57	26/574
3_Summary	GO Biological Processes	GO:0051216	cartilage development	-7.11423	-3.71413	24323,24705,24941,25235,25296,25444,29227,29373,79241,116466,116487,117267,155012,291132,294279,298101,303488,310914,313641,445442,24330,24628,24907,24699,29633,83785,85251,114122,114207,252885,291567,310341,315338,497986,685732,685781	Edn1,Rara,Atp7a,Ghr,Bmp4,Fgf9,Nfib,Bmp2,Hoxa5,Wnt2b,Tgfbi,Slc26a2,Cfh,Gpld1,Col11a2,Col27a1,Hoxb3,Bmpr1b,Hspg2,Thbs1,Egr1,Pdgfb,Dmd,Ptprc,Ndst1,Vegfa,Col18a1,Vcan,Ryr1,Hoxc6,Ppargc1b,Fat4,Hoxc10,Hoxb6,Hoxa6,Ddr2	36/-
3_Member	GO Biological Processes	GO:0051216	cartilage development	-7.11423	-3.71413	24323,24705,24941,25235,25296,25444,29227,29373,79241,116466,116487,117267,155012,291132,294279,298101,303488,310914,313641,445442	Edn1,Rara,Atp7a,Ghr,Bmp4,Fgf9,Nfib,Bmp2,Hoxa5,Wnt2b,Tgfbi,Slc26a2,Cfh,Gpld1,Col11a2,Col27a1,Hoxb3,Bmpr1b,Hspg2,Thbs1	20/198
3_Member	GO Biological Processes	GO:0061448	connective tissue development	-6.71909	-3.46238	24323,24330,24628,24705,24907,24941,25235,25296,25444,29227,29373,79241,116466,116487,117267,155012,291132,294279,298101,303488,310914,313641,445442	Edn1,Egr1,Pdgfb,Rara,Dmd,Atp7a,Ghr,Bmp4,Fgf9,Nfib,Bmp2,Hoxa5,Wnt2b,Tgfbi,Slc26a2,Cfh,Gpld1,Col11a2,Col27a1,Hoxb3,Bmpr1b,Hspg2,Thbs1	23/270
3_Member	GO Biological Processes	GO:0001501	skeletal system development	-6.56864	-3.39038	24323,24699,24705,24907,24941,25235,25296,25444,29227,29373,29633,79241,83785,85251,114122,114207,116466,116487,117267,155012,252885,291132,291567,294279,298101,303488,310341,310914,313641,315338,445442,497986,685732,685781	Edn1,Ptprc,Rara,Dmd,Atp7a,Ghr,Bmp4,Fgf9,Nfib,Bmp2,Ndst1,Hoxa5,Vegfa,Col18a1,Vcan,Ryr1,Wnt2b,Tgfbi,Slc26a2,Cfh,Hoxc6,Gpld1,Ppargc1b,Col11a2,Col27a1,Hoxb3,Fat4,Bmpr1b,Hspg2,Hoxc10,Thbs1,Hoxb6,Hoxa6,Ddr2	34/531
3_Member	GO Biological Processes	GO:0002062	chondrocyte differentiation	-5.27425	-2.41821	25296,25444,29227,29373,116466,116487,117267,291132,294279,298101,310914,313641	Bmp4,Fgf9,Nfib,Bmp2,Wnt2b,Tgfbi,Slc26a2,Gpld1,Col11a2,Col27a1,Bmpr1b,Hspg2	12/100
3_Member	GO Biological Processes	GO:0060348	bone development	-2.67161	-0.790019	24699,24705,24907,25235,25296,29373,114207,155012,298101,310341,310914,313641,445442,685781	Ptprc,Rara,Dmd,Ghr,Bmp4,Bmp2,Ryr1,Cfh,Col27a1,Fat4,Bmpr1b,Hspg2,Thbs1,Ddr2	14/239
3_Member	GO Biological Processes	GO:0060351	cartilage development involved in endochondral bone morphogenesis	-2.52814	-0.713493	24705,25235,298101,313641,445442	Rara,Ghr,Col27a1,Hspg2,Thbs1	5/41
3_Member	GO Biological Processes	GO:0048705	skeletal system morphogenesis	-2.31418	-0.598321	24705,25235,25296,29633,79241,83785,291567,294279,298101,303488,310914,313641,445442,497986	Rara,Ghr,Bmp4,Ndst1,Hoxa5,Vegfa,Ppargc1b,Col11a2,Col27a1,Hoxb3,Bmpr1b,Hspg2,Thbs1,Hoxb6	14/262
3_Member	GO Biological Processes	GO:0060350	endochondral bone morphogenesis	-2.07418	-0.470413	24705,25235,25296,298101,313641,445442	Rara,Ghr,Bmp4,Col27a1,Hspg2,Thbs1	6/73
3_Member	GO Biological Processes	GO:0048706	embryonic skeletal system development	-2.07348	-0.470413	25296,25444,29633,79241,252885,303488,313641,497986,685732	Bmp4,Fgf9,Ndst1,Hoxa5,Hoxc6,Hoxb3,Hspg2,Hoxb6,Hoxa6	9/144
3_Member	GO Biological Processes	GO:0003416	endochondral bone growth	-2.05408	-0.466891	24705,298101,445442,685781	Rara,Col27a1,Thbs1,Ddr2	4/34
4_Summary	GO Biological Processes	GO:0061138	morphogenesis of a branching epithelium	-6.23939	-3.14031	24323,24553,24628,25296,25317,29373,29394,60628,79241,83785,116640,293992,301287,305066,306141,310341,315497,406162,498819,24330,24592,24705,29216,60577,83469,89805,114122,155012,308923,363265,498386,690489,59312,301042,311071,24941,304514,367455,295929,362587,25023,116466,25126,308478,680860,25444,25467,29227,29553,298496,315840,361739	Edn1,Met,Pdgfb,Bmp4,Fgf1,Bmp2,Gcm1,Cxcr4,Hoxa5,Vegfa,Tnc,Pax2,Pkhd1,Prox1,Spry2,Fat4,Tbx20,Notch4,Greb1l,Egr1,Nf1,Rara,Lrp2,Slc15a2,Lrp4,Angpt2,Vcan,Cfh,Ahi1,Col4a3,Cc2d2a,Cys1,Shank3,Trim71,Zeb2,Atp7a,Tbx5,Lrg1,Mybpc3,Macf1,Prkcb,Wnt2b,Stat5b,Spred3,Eppk1,Fgf9,Irs1,Nfib,Kcnk3,Kcnq4,Myo6,Tmc1	52/-
4_Member	GO Biological Processes	GO:0061138	morphogenesis of a branching epithelium	-6.23939	-3.14031	24323,24553,24628,25296,25317,29373,29394,60628,79241,83785,116640,293992,301287,305066,306141,310341,315497,406162,498819	Edn1,Met,Pdgfb,Bmp4,Fgf1,Bmp2,Gcm1,Cxcr4,Hoxa5,Vegfa,Tnc,Pax2,Pkhd1,Prox1,Spry2,Fat4,Tbx20,Notch4,Greb1l	19/204
4_Member	GO Biological Processes	GO:0001763	morphogenesis of a branching structure	-5.89227	-2.82795	24323,24553,24628,25296,25317,29373,29394,60628,79241,83785,116640,293992,301287,305066,306141,310341,315497,406162,498819	Edn1,Met,Pdgfb,Bmp4,Fgf1,Bmp2,Gcm1,Cxcr4,Hoxa5,Vegfa,Tnc,Pax2,Pkhd1,Prox1,Spry2,Fat4,Tbx20,Notch4,Greb1l	19/215
4_Member	GO Biological Processes	GO:0048754	branching morphogenesis of an epithelial tube	-5.37438	-2.49063	24323,24553,25296,25317,29373,60628,79241,83785,116640,293992,301287,306141,310341,315497,406162,498819	Edn1,Met,Bmp4,Fgf1,Bmp2,Cxcr4,Hoxa5,Vegfa,Tnc,Pax2,Pkhd1,Spry2,Fat4,Tbx20,Notch4,Greb1l	16/171
4_Member	GO Biological Processes	GO:0001822	kidney development	-4.75849	-2.0711	24330,24592,24628,24705,25296,25317,29216,29373,60577,60628,83469,83785,89805,114122,155012,293992,301287,305066,308923,310341,363265,498386,498819,690489	Egr1,Nf1,Pdgfb,Rara,Bmp4,Fgf1,Lrp2,Bmp2,Slc15a2,Cxcr4,Lrp4,Vegfa,Angpt2,Vcan,Cfh,Pax2,Pkhd1,Prox1,Ahi1,Fat4,Col4a3,Cc2d2a,Greb1l,Cys1	24/377
4_Member	GO Biological Processes	GO:0072001	renal system development	-4.50187	-1.92568	24330,24592,24628,24705,25296,25317,29216,29373,60577,60628,83469,83785,89805,114122,155012,293992,301287,305066,308923,310341,363265,498386,498819,690489	Egr1,Nf1,Pdgfb,Rara,Bmp4,Fgf1,Lrp2,Bmp2,Slc15a2,Cxcr4,Lrp4,Vegfa,Angpt2,Vcan,Cfh,Pax2,Pkhd1,Prox1,Ahi1,Fat4,Col4a3,Cc2d2a,Greb1l,Cys1	24/391
4_Member	GO Biological Processes	GO:0072006	nephron development	-4.38952	-1.86448	24330,24628,25296,25317,29216,29373,60577,89805,155012,293992,308923,310341,363265,498819	Egr1,Pdgfb,Bmp4,Fgf1,Lrp2,Bmp2,Slc15a2,Angpt2,Cfh,Pax2,Ahi1,Fat4,Col4a3,Greb1l	14/162
4_Member	GO Biological Processes	GO:0060562	epithelial tube morphogenesis	-4.31518	-1.79968	24323,24553,24705,25296,25317,29216,29373,59312,60628,79241,83785,116640,293992,301042,301287,306141,308923,310341,311071,315497,406162,498386,498819	Edn1,Met,Rara,Bmp4,Fgf1,Lrp2,Bmp2,Shank3,Cxcr4,Hoxa5,Vegfa,Tnc,Pax2,Trim71,Pkhd1,Spry2,Ahi1,Fat4,Zeb2,Tbx20,Notch4,Cc2d2a,Greb1l	23/376
4_Member	GO Biological Processes	GO:0002009	morphogenesis of an epithelium	-4.28795	-1.79746	24323,24553,24628,24705,24941,25296,25317,29216,29373,29394,59312,60628,79241,83785,116640,293992,301042,301287,304514,305066,306141,308923,310341,311071,315497,367455,406162,498386,498819	Edn1,Met,Pdgfb,Rara,Atp7a,Bmp4,Fgf1,Lrp2,Bmp2,Gcm1,Shank3,Cxcr4,Hoxa5,Vegfa,Tnc,Pax2,Trim71,Pkhd1,Tbx5,Prox1,Spry2,Ahi1,Fat4,Zeb2,Tbx20,Lrg1,Notch4,Cc2d2a,Greb1l	29/537
4_Member	GO Biological Processes	GO:0048729	tissue morphogenesis	-3.48625	-1.2893	24323,24553,24628,24705,24941,25296,25317,29216,29373,29394,59312,60628,79241,83785,116640,293992,295929,301042,301287,304514,305066,306141,308923,310341,311071,315497,362587,367455,406162,498386,498819	Edn1,Met,Pdgfb,Rara,Atp7a,Bmp4,Fgf1,Lrp2,Bmp2,Gcm1,Shank3,Cxcr4,Hoxa5,Vegfa,Tnc,Pax2,Mybpc3,Trim71,Pkhd1,Tbx5,Prox1,Spry2,Ahi1,Fat4,Zeb2,Tbx20,Macf1,Lrg1,Notch4,Cc2d2a,Greb1l	31/657
4_Member	GO Biological Processes	GO:0110110	positive regulation of animal organ morphogenesis	-3.43125	-1.24422	24323,25023,25296,25317,29373,116466	Edn1,Prkcb,Bmp4,Fgf1,Bmp2,Wnt2b	6/40
4_Member	GO Biological Processes	GO:0072073	kidney epithelium development	-3.17986	-1.07715	24628,24705,25296,25317,29216,29373,60577,114122,293992,308923,310341,498819	Pdgfb,Rara,Bmp4,Fgf1,Lrp2,Bmp2,Slc15a2,Vcan,Pax2,Ahi1,Fat4,Greb1l	12/164
4_Member	GO Biological Processes	GO:0072080	nephron tubule development	-3.05421	-0.97976	25296,25317,29216,29373,60577,293992,308923,310341,498819	Bmp4,Fgf1,Lrp2,Bmp2,Slc15a2,Pax2,Ahi1,Fat4,Greb1l	9/103
4_Member	GO Biological Processes	GO:0072009	nephron epithelium development	-2.9804	-0.957881	24628,25296,25317,29216,29373,60577,293992,308923,310341,498819	Pdgfb,Bmp4,Fgf1,Lrp2,Bmp2,Slc15a2,Pax2,Ahi1,Fat4,Greb1l	10/127
4_Member	GO Biological Processes	GO:0001759	organ induction	-2.91947	-0.928732	25296,25317,29373,116466	Bmp4,Fgf1,Bmp2,Wnt2b	4/20
4_Member	GO Biological Processes	GO:0061326	renal tubule development	-2.87914	-0.902277	25296,25317,29216,29373,60577,293992,308923,310341,498819	Bmp4,Fgf1,Lrp2,Bmp2,Slc15a2,Pax2,Ahi1,Fat4,Greb1l	9/109
4_Member	GO Biological Processes	GO:0001658	branching involved in ureteric bud morphogenesis	-2.81259	-0.872379	25296,25317,29373,293992,310341,498819	Bmp4,Fgf1,Bmp2,Pax2,Fat4,Greb1l	6/52
4_Member	GO Biological Processes	GO:0090190	positive regulation of branching involved in ureteric bud morphogenesis	-2.68247	-0.798676	25296,83785,116466,293992	Bmp4,Vegfa,Wnt2b,Pax2	4/23
4_Member	GO Biological Processes	GO:0030856	regulation of epithelial cell differentiation	-2.63118	-0.766789	25126,25296,29373,83785,293992,306141,308478,308923,310341,311071,406162,680860	Stat5b,Bmp4,Bmp2,Vegfa,Pax2,Spry2,Spred3,Ahi1,Fat4,Zeb2,Notch4,Eppk1	12/190
4_Member	GO Biological Processes	GO:0060426	lung vasculature development	-2.58013	-0.740216	25296,29373,83785	Bmp4,Bmp2,Vegfa	3/12
4_Member	GO Biological Processes	GO:0090189	regulation of branching involved in ureteric bud morphogenesis	-2.54413	-0.721894	25296,83785,116466,293992	Bmp4,Vegfa,Wnt2b,Pax2	4/25
4_Member	GO Biological Processes	GO:0001657	ureteric bud development	-2.50398	-0.693076	24705,25296,25317,29373,114122,293992,310341,498819	Rara,Bmp4,Fgf1,Bmp2,Vcan,Pax2,Fat4,Greb1l	8/101
4_Member	GO Biological Processes	GO:0072078	nephron tubule morphogenesis	-2.49221	-0.684905	25296,25317,29373,293992,308923,310341,498819	Bmp4,Fgf1,Bmp2,Pax2,Ahi1,Fat4,Greb1l	7/80
4_Member	GO Biological Processes	GO:0072088	nephron epithelium morphogenesis	-2.43204	-0.653452	25296,25317,29373,293992,308923,310341,498819	Bmp4,Fgf1,Bmp2,Pax2,Ahi1,Fat4,Greb1l	7/82
4_Member	GO Biological Processes	GO:0072163	mesonephric epithelium development	-2.40034	-0.642039	24705,25296,25317,29373,114122,293992,310341,498819	Rara,Bmp4,Fgf1,Bmp2,Vcan,Pax2,Fat4,Greb1l	8/105
4_Member	GO Biological Processes	GO:0072164	mesonephric tubule development	-2.40034	-0.642039	24705,25296,25317,29373,114122,293992,310341,498819	Rara,Bmp4,Fgf1,Bmp2,Vcan,Pax2,Fat4,Greb1l	8/105
4_Member	GO Biological Processes	GO:0060675	ureteric bud morphogenesis	-2.35174	-0.622189	25296,25317,29373,293992,310341,498819	Bmp4,Fgf1,Bmp2,Pax2,Fat4,Greb1l	6/64
4_Member	GO Biological Processes	GO:0061333	renal tubule morphogenesis	-2.34538	-0.621967	25296,25317,29373,293992,308923,310341,498819	Bmp4,Fgf1,Bmp2,Pax2,Ahi1,Fat4,Greb1l	7/85
4_Member	GO Biological Processes	GO:0072028	nephron morphogenesis	-2.34538	-0.621967	25296,25317,29373,293992,308923,310341,498819	Bmp4,Fgf1,Bmp2,Pax2,Ahi1,Fat4,Greb1l	7/85
4_Member	GO Biological Processes	GO:0001823	mesonephros development	-2.30206	-0.596561	24705,25296,25317,29373,114122,293992,310341,498819	Rara,Bmp4,Fgf1,Bmp2,Vcan,Pax2,Fat4,Greb1l	8/109
4_Member	GO Biological Processes	GO:0003156	regulation of animal organ formation	-2.24966	-0.564163	25296,25317,29373,116466	Bmp4,Fgf1,Bmp2,Wnt2b	4/30
4_Member	GO Biological Processes	GO:0010464	regulation of mesenchymal cell proliferation	-2.22909	-0.550524	25296,25444,25467,29227,83785	Bmp4,Fgf9,Irs1,Nfib,Vegfa	5/48
4_Member	GO Biological Processes	GO:0072171	mesonephric tubule morphogenesis	-2.22239	-0.547919	25296,25317,29373,293992,310341,498819	Bmp4,Fgf1,Bmp2,Pax2,Fat4,Greb1l	6/68
4_Member	GO Biological Processes	GO:0010463	mesenchymal cell proliferation	-2.14813	-0.506813	25444,29373,83785,310341	Fgf9,Bmp2,Vegfa,Fat4	4/32
4_Member	GO Biological Processes	GO:0048839	inner ear development	-2.14725	-0.506813	25296,25444,29373,29553,293992,298496,305066,306141,308923,310341,315840,361739,690489	Bmp4,Fgf9,Bmp2,Kcnk3,Pax2,Kcnq4,Prox1,Spry2,Ahi1,Fat4,Myo6,Tmc1,Cys1	13/246
4_Member	GO Biological Processes	GO:0043583	ear development	-2.12102	-0.495632	24323,25296,25444,29373,29553,293992,298496,305066,306141,308923,310341,315840,361739,690489	Edn1,Bmp4,Fgf9,Bmp2,Kcnk3,Pax2,Kcnq4,Prox1,Spry2,Ahi1,Fat4,Myo6,Tmc1,Cys1	14/276
4_Member	GO Biological Processes	GO:0072176	nephric duct development	-2.05759	-0.466891	25296,293992,498819	Bmp4,Pax2,Greb1l	3/18
4_Member	GO Biological Processes	GO:1905330	regulation of morphogenesis of an epithelium	-2.01865	-0.444615	24553,25296,25317,83785,116466,293992	Met,Bmp4,Fgf1,Vegfa,Wnt2b,Pax2	6/75
4_Member	GO Biological Processes	GO:0031128	developmental induction	-2.00958	-0.443047	25296,25317,29373,116466	Bmp4,Fgf1,Bmp2,Wnt2b	4/35
5_Summary	GO Biological Processes	GO:0070848	response to growth factor	-5.56123	-2.54708	24323,24330,24337,24553,24592,24628,24941,25123,25126,25283,25296,25317,25361,25444,25467,29216,29373,29633,50687,83785,89805,116640,192155,293992,299236,301042,304005,306141,307829,310341,310914,361945,363425,445442,500985,685781,120098113,25049,25235,291132,302863,308923,363265,498416,685899	Edn1,Egr1,Erbb2,Met,Nf1,Pdgfb,Atp7a,Tagln,Stat5b,Gclc,Bmp4,Fgf1,Vcam1,Fgf9,Irs1,Lrp2,Bmp2,Ndst1,L1cam,Vegfa,Angpt2,Tnc,Sftpb,Pax2,Flrt2,Trim71,Nfkbiz,Spry2,Zfhx3,Fat4,Bmpr1b,Postn,Cav2,Thbs1,Cbl,Ddr2,Carmn,Atxn1,Ghr,Gpld1,Slc9a6,Ahi1,Col4a3,Grb10,Svep1	45/-
5_Member	GO Biological Processes	GO:0070848	response to growth factor	-5.56123	-2.54708	24323,24330,24337,24553,24592,24628,24941,25123,25126,25283,25296,25317,25361,25444,25467,29216,29373,29633,50687,83785,89805,116640,192155,293992,299236,301042,304005,306141,307829,310341,310914,361945,363425,445442,500985,685781,120098113	Edn1,Egr1,Erbb2,Met,Nf1,Pdgfb,Atp7a,Tagln,Stat5b,Gclc,Bmp4,Fgf1,Vcam1,Fgf9,Irs1,Lrp2,Bmp2,Ndst1,L1cam,Vegfa,Angpt2,Tnc,Sftpb,Pax2,Flrt2,Trim71,Nfkbiz,Spry2,Zfhx3,Fat4,Bmpr1b,Postn,Cav2,Thbs1,Cbl,Ddr2,Carmn	37/669
5_Member	GO Biological Processes	GO:0071363	cellular response to growth factor stimulus	-4.986	-2.18795	24323,24330,24337,24553,24592,24628,24941,25123,25126,25283,25296,25317,25361,25444,25467,29216,29373,29633,50687,83785,89805,293992,299236,301042,304005,306141,310341,310914,361945,363425,445442,500985,685781,120098113	Edn1,Egr1,Erbb2,Met,Nf1,Pdgfb,Atp7a,Tagln,Stat5b,Gclc,Bmp4,Fgf1,Vcam1,Fgf9,Irs1,Lrp2,Bmp2,Ndst1,L1cam,Vegfa,Angpt2,Pax2,Flrt2,Trim71,Nfkbiz,Spry2,Fat4,Bmpr1b,Postn,Cav2,Thbs1,Cbl,Ddr2,Carmn	34/626
5_Member	GO Biological Processes	GO:0071774	response to fibroblast growth factor	-4.84398	-2.11288	24628,25283,25317,25444,29633,83785,116640,299236,301042,306141,310341,361945	Pdgfb,Gclc,Fgf1,Fgf9,Ndst1,Vegfa,Tnc,Flrt2,Trim71,Spry2,Fat4,Postn	12/110
5_Member	GO Biological Processes	GO:0044344	cellular response to fibroblast growth factor stimulus	-4.48138	-1.92306	24628,25283,25317,25444,29633,83785,299236,301042,306141,310341,361945	Pdgfb,Gclc,Fgf1,Fgf9,Ndst1,Vegfa,Flrt2,Trim71,Spry2,Fat4,Postn	11/101
5_Member	GO Biological Processes	GO:0007169	transmembrane receptor protein tyrosine kinase signaling pathway	-4.4312	-1.88642	24337,24553,24628,25049,25126,25235,25317,25444,25467,29633,83785,89805,291132,299236,301042,302863,306141,308923,310341,363265,363425,498416,685781,685899	Erbb2,Met,Pdgfb,Atxn1,Stat5b,Ghr,Fgf1,Fgf9,Irs1,Ndst1,Vegfa,Angpt2,Gpld1,Flrt2,Trim71,Slc9a6,Spry2,Ahi1,Fat4,Col4a3,Cav2,Grb10,Ddr2,Svep1	24/395
5_Member	GO Biological Processes	GO:0008543	fibroblast growth factor receptor signaling pathway	-4.08148	-1.7094	24628,25317,25444,29633,299236,301042,306141,310341	Pdgfb,Fgf1,Fgf9,Ndst1,Flrt2,Trim71,Spry2,Fat4	8/59
5_Member	GO Biological Processes	GO:0007167	enzyme-linked receptor protein signaling pathway	-2.9233	-0.928732	24330,24337,24553,24628,25049,25126,25235,25296,25317,25444,25467,29373,29633,83785,89805,291132,299236,301042,302863,306141,308923,310341,310914,363265,363425,498416,685781,685899	Egr1,Erbb2,Met,Pdgfb,Atxn1,Stat5b,Ghr,Bmp4,Fgf1,Fgf9,Irs1,Bmp2,Ndst1,Vegfa,Angpt2,Gpld1,Flrt2,Trim71,Slc9a6,Spry2,Ahi1,Fat4,Bmpr1b,Col4a3,Cav2,Grb10,Ddr2,Svep1	28/619
6_Summary	GO Biological Processes	GO:0009612	response to mechanical stimulus	-5.54924	-2.54708	24323,24330,24628,24907,25021,25283,25296,29373,59312,60628,83785,89805,116489,116595,116640,192155,289796,293992,302934,361739,361945,369017,445442,500446,685781,24699,25361,26295,116466,170913,171078,317589,361597,492821	Edn1,Egr1,Pdgfb,Dmd,Itgam,Gclc,Bmp4,Bmp2,Shank3,Cxcr4,Vegfa,Angpt2,Kcnk4,Nrxn2,Tnc,Sftpb,Pkd1l1,Pax2,Ppl,Tmc1,Postn,Krt5,Thbs1,Phf24,Ddr2,Ptprc,Vcam1,Ogt,Wnt2b,Abcb1a,Mlxipl,Stk26,Fes,Pmaip1	34/-
6_Member	GO Biological Processes	GO:0009612	response to mechanical stimulus	-5.54924	-2.54708	24323,24330,24628,24907,25021,25283,25296,29373,59312,60628,83785,89805,116489,116595,116640,192155,289796,293992,302934,361739,361945,369017,445442,500446,685781	Edn1,Egr1,Pdgfb,Dmd,Itgam,Gclc,Bmp4,Bmp2,Shank3,Cxcr4,Vegfa,Angpt2,Kcnk4,Nrxn2,Tnc,Sftpb,Pkd1l1,Pax2,Ppl,Tmc1,Postn,Krt5,Thbs1,Phf24,Ddr2	25/362
6_Member	GO Biological Processes	GO:0071260	cellular response to mechanical stimulus	-2.19025	-0.53574	24330,24628,25283,25296,29373,83785,116489,192155,293992	Egr1,Pdgfb,Gclc,Bmp4,Bmp2,Vegfa,Kcnk4,Sftpb,Pax2	9/138
6_Member	GO Biological Processes	GO:0071496	cellular response to external stimulus	-2.03985	-0.458186	24330,24628,24699,25283,25296,25361,26295,29373,83785,116466,116489,116640,170913,171078,192155,293992,317589,361597,361945,492821	Egr1,Pdgfb,Ptprc,Gclc,Bmp4,Vcam1,Ogt,Bmp2,Vegfa,Wnt2b,Kcnk4,Tnc,Abcb1a,Mlxipl,Sftpb,Pax2,Stk26,Fes,Postn,Pmaip1	20/462
7_Summary	GO Biological Processes	GO:0007507	heart development	-5.4571	-2.4995	24323,24337,24553,24582,24592,24628,24705,25296,25361,25444,25560,29216,29373,29633,56826,58812,60628,83785,89843,114122,114207,289796,295929,299236,304514,305066,306655,308923,310341,313641,315497,361597,362712,445442,498386,498819,691354,679990,24330,24907,313557,363425,25621,60352,155012,365377	Edn1,Erbb2,Met,Myh11,Nf1,Pdgfb,Rara,Bmp4,Vcam1,Fgf9,Abcc9,Lrp2,Bmp2,Ndst1,Adap2,Apln,Cxcr4,Vegfa,Cxadr,Vcan,Ryr1,Pkd1l1,Mybpc3,Flrt2,Tbx5,Prox1,Irx4,Ahi1,Fat4,Hspg2,Tbx20,Fes,Drc1,Thbs1,Cc2d2a,Greb1l,LOC691354,Pgm5,Egr1,Dmd,Hivep3,Cav2,Cd81,Mapk12,Cfh,Trim72	46/-
7_Member	GO Biological Processes	GO:0007507	heart development	-5.4571	-2.4995	24323,24337,24553,24582,24592,24628,24705,25296,25361,25444,25560,29216,29373,29633,56826,58812,60628,83785,89843,114122,114207,289796,295929,299236,304514,305066,306655,308923,310341,313641,315497,361597,362712,445442,498386,498819,691354	Edn1,Erbb2,Met,Myh11,Nf1,Pdgfb,Rara,Bmp4,Vcam1,Fgf9,Abcc9,Lrp2,Bmp2,Ndst1,Adap2,Apln,Cxcr4,Vegfa,Cxadr,Vcan,Ryr1,Pkd1l1,Mybpc3,Flrt2,Tbx5,Prox1,Irx4,Ahi1,Fat4,Hspg2,Tbx20,Fes,Drc1,Thbs1,Cc2d2a,Greb1l,LOC691354	37/676
7_Member	GO Biological Processes	GO:0014706	striated muscle tissue development	-3.97453	-1.61581	24553,24582,24705,25296,25444,29216,29373,83785,89843,295929,304514,305066,313641,315497,361597,679990	Met,Myh11,Rara,Bmp4,Fgf9,Lrp2,Bmp2,Vegfa,Cxadr,Mybpc3,Tbx5,Prox1,Hspg2,Tbx20,Fes,Pgm5	16/222
7_Member	GO Biological Processes	GO:0060537	muscle tissue development	-3.8311	-1.5041	24330,24337,24553,24582,24592,24705,24907,25296,25444,29216,29373,83785,89843,114207,295929,304514,305066,313557,313641,315497,361597,363425,679990	Egr1,Erbb2,Met,Myh11,Nf1,Rara,Dmd,Bmp4,Fgf9,Lrp2,Bmp2,Vegfa,Cxadr,Ryr1,Mybpc3,Tbx5,Prox1,Hivep3,Hspg2,Tbx20,Fes,Cav2,Pgm5	23/405
7_Member	GO Biological Processes	GO:0048738	cardiac muscle tissue development	-3.58658	-1.34784	24553,24582,24705,25296,25444,29216,29373,83785,89843,295929,304514,305066,313641,315497,361597	Met,Myh11,Rara,Bmp4,Fgf9,Lrp2,Bmp2,Vegfa,Cxadr,Mybpc3,Tbx5,Prox1,Hspg2,Tbx20,Fes	15/216
7_Member	GO Biological Processes	GO:0051146	striated muscle cell differentiation	-2.96184	-0.950903	24553,24582,24705,24907,25296,25621,29373,83785,89843,114207,295929,304514,305066,363425,679990	Met,Myh11,Rara,Dmd,Bmp4,Cd81,Bmp2,Vegfa,Cxadr,Ryr1,Mybpc3,Tbx5,Prox1,Cav2,Pgm5	15/248
7_Member	GO Biological Processes	GO:0035051	cardiocyte differentiation	-2.89822	-0.915867	24323,24553,24582,24705,25296,25361,29373,83785,89843,304514,305066	Edn1,Met,Myh11,Rara,Bmp4,Vcam1,Bmp2,Vegfa,Cxadr,Tbx5,Prox1	11/153
7_Member	GO Biological Processes	GO:0003007	heart morphogenesis	-2.79981	-0.864587	24323,24705,25296,25560,29216,29373,83785,114207,295929,299236,304514,305066,308923,310341,315497,445442	Edn1,Rara,Bmp4,Abcc9,Lrp2,Bmp2,Vegfa,Ryr1,Mybpc3,Flrt2,Tbx5,Prox1,Ahi1,Fat4,Tbx20,Thbs1	16/284
7_Member	GO Biological Processes	GO:0055007	cardiac muscle cell differentiation	-2.61493	-0.763006	24553,24582,24705,25296,29373,83785,89843,304514,305066	Met,Myh11,Rara,Bmp4,Bmp2,Vegfa,Cxadr,Tbx5,Prox1	9/119
7_Member	GO Biological Processes	GO:0061061	muscle structure development	-2.24353	-0.559423	24330,24337,24553,24582,24592,24705,24907,25296,25621,29216,29373,60352,83785,89843,114207,155012,295929,304514,305066,313557,315497,363425,365377,679990	Egr1,Erbb2,Met,Myh11,Nf1,Rara,Dmd,Bmp4,Cd81,Lrp2,Bmp2,Mapk12,Vegfa,Cxadr,Ryr1,Cfh,Mybpc3,Tbx5,Prox1,Hivep3,Tbx20,Cav2,Trim72,Pgm5	24/565
7_Member	GO Biological Processes	GO:0042692	muscle cell differentiation	-2.21451	-0.543174	24553,24582,24705,24907,25296,25621,29373,83785,89843,114207,155012,295929,304514,305066,363425,679990	Met,Myh11,Rara,Dmd,Bmp4,Cd81,Bmp2,Vegfa,Cxadr,Ryr1,Cfh,Mybpc3,Tbx5,Prox1,Cav2,Pgm5	16/326
7_Member	GO Biological Processes	GO:0055001	muscle cell development	-2.17479	-0.524162	24553,24582,24907,83785,89843,114207,295929,304514,305066,363425,679990	Met,Myh11,Dmd,Vegfa,Cxadr,Ryr1,Mybpc3,Tbx5,Prox1,Cav2,Pgm5	11/190
8_Summary	GO Biological Processes	GO:2000027	regulation of animal organ morphogenesis	-5.44731	-2.4995	24323,24553,25023,25296,25317,25341,29373,83466,83785,116466,293992,301287,308923,689616	Edn1,Met,Prkcb,Bmp4,Fgf1,Tnfrsf11b,Bmp2,Celsr3,Vegfa,Wnt2b,Pax2,Pkhd1,Ahi1,Apcdd1	14/-
8_Member	GO Biological Processes	GO:2000027	regulation of animal organ morphogenesis	-5.44731	-2.4995	24323,24553,25023,25296,25317,25341,29373,83466,83785,116466,293992,301287,308923,689616	Edn1,Met,Prkcb,Bmp4,Fgf1,Tnfrsf11b,Bmp2,Celsr3,Vegfa,Wnt2b,Pax2,Pkhd1,Ahi1,Apcdd1	14/131
8_Member	GO Biological Processes	GO:0042481	regulation of odontogenesis	-4.74421	-2.0711	24323,25023,25296,25341,29373,689616	Edn1,Prkcb,Bmp4,Tnfrsf11b,Bmp2,Apcdd1	6/24
8_Member	GO Biological Processes	GO:0042487	regulation of odontogenesis of dentin-containing tooth	-4.70078	-2.06659	25023,25296,25341,29373,689616	Prkcb,Bmp4,Tnfrsf11b,Bmp2,Apcdd1	5/15
8_Member	GO Biological Processes	GO:0042482	positive regulation of odontogenesis	-2.82771	-0.88245	24323,25023,29373	Edn1,Prkcb,Bmp2	3/10
9_Summary	GO Biological Processes	GO:0010720	positive regulation of cell development	-5.40989	-2.49063	24553,24699,24705,25021,25049,25109,25126,25296,29216,29373,29495,50687,59312,60628,83785,114099,114122,170913,171026,171115,171571,289392,291567,304005,311071,313278,317599,361597,362587,497932,689176,690911,24592,25559,83469,84609,292406,296257,299236,303488,305066,313713,317181,361764,24907,25262,29722,171122,171517,266711,290447,308923,685781,24941,64803,361503	Met,Ptprc,Rara,Itgam,Atxn1,Cd1d1,Stat5b,Bmp4,Lrp2,Bmp2,Dlg4,L1cam,Shank3,Cxcr4,Vegfa,Cysltr1,Vcan,Abcb1a,Akap5,Pde5a,Grip2,Plxna2,Ppargc1b,Nfkbiz,Zeb2,Ptprd,Atp11c,Fes,Macf1,Pik3r6,Tmem64,Spen,Nf1,Abcc8,Lrp4,Sema6b,Thbs2,Cst7,Flrt2,Hoxb3,Prox1,Casz1,Srpx2,Sema4g,Dmd,Itpr1,Apbb1,Rab29,Gpc2,Lzts1,Mycbp2,Ahi1,Ddr2,Atp7a,P2ry12,Eps8l1	56/-
9_Member	GO Biological Processes	GO:0010720	positive regulation of cell development	-5.40989	-2.49063	24553,24699,24705,25021,25049,25109,25126,25296,29216,29373,29495,50687,59312,60628,83785,114099,114122,170913,171026,171115,171571,289392,291567,304005,311071,313278,317599,361597,362587,497932,689176,690911	Met,Ptprc,Rara,Itgam,Atxn1,Cd1d1,Stat5b,Bmp4,Lrp2,Bmp2,Dlg4,L1cam,Shank3,Cxcr4,Vegfa,Cysltr1,Vcan,Abcb1a,Akap5,Pde5a,Grip2,Plxna2,Ppargc1b,Nfkbiz,Zeb2,Ptprd,Atp11c,Fes,Macf1,Pik3r6,Tmem64,Spen	32/545
9_Member	GO Biological Processes	GO:0051960	regulation of nervous system development	-4.23978	-1.79163	24553,24592,24705,25049,25296,25559,29216,29373,29495,50687,59312,60628,83469,83785,84609,114099,114122,171026,289392,292406,296257,299236,303488,305066,311071,313278,313713,317181,361764,362587,690911	Met,Nf1,Rara,Atxn1,Bmp4,Abcc8,Lrp2,Bmp2,Dlg4,L1cam,Shank3,Cxcr4,Lrp4,Vegfa,Sema6b,Cysltr1,Vcan,Akap5,Plxna2,Thbs2,Cst7,Flrt2,Hoxb3,Prox1,Zeb2,Ptprd,Casz1,Srpx2,Sema4g,Macf1,Spen	31/596
9_Member	GO Biological Processes	GO:0050767	regulation of neurogenesis	-3.6973	-1.40597	24553,24592,25049,25296,25559,29216,29373,29495,50687,59312,60628,83469,83785,84609,114099,114122,171026,289392,303488,305066,311071,313278,313713,361764,362587,690911	Met,Nf1,Atxn1,Bmp4,Abcc8,Lrp2,Bmp2,Dlg4,L1cam,Shank3,Cxcr4,Lrp4,Vegfa,Sema6b,Cysltr1,Vcan,Akap5,Plxna2,Hoxb3,Prox1,Zeb2,Ptprd,Casz1,Sema4g,Macf1,Spen	26/496
9_Member	GO Biological Processes	GO:0051962	positive regulation of nervous system development	-2.8448	-0.88245	24553,25049,29216,29373,29495,50687,59312,60628,83785,114099,114122,171026,289392,292406,299236,311071,313278,317181,362587,690911	Met,Atxn1,Lrp2,Bmp2,Dlg4,L1cam,Shank3,Cxcr4,Vegfa,Cysltr1,Vcan,Akap5,Plxna2,Thbs2,Flrt2,Zeb2,Ptprd,Srpx2,Macf1,Spen	20/391
9_Member	GO Biological Processes	GO:0050769	positive regulation of neurogenesis	-2.54442	-0.721894	24553,25049,29216,29373,29495,50687,59312,60628,83785,114099,114122,171026,289392,311071,313278,362587,690911	Met,Atxn1,Lrp2,Bmp2,Dlg4,L1cam,Shank3,Cxcr4,Vegfa,Cysltr1,Vcan,Akap5,Plxna2,Zeb2,Ptprd,Macf1,Spen	17/329
9_Member	GO Biological Processes	GO:0010975	regulation of neuron projection development	-2.32018	-0.601311	24553,24592,24907,25262,25296,29495,29722,50687,59312,83469,83785,84609,171026,171122,171517,266711,289392,290447,308923,311071,313278,361597,361764,362587,685781	Met,Nf1,Dmd,Itpr1,Bmp4,Dlg4,Apbb1,L1cam,Shank3,Lrp4,Vegfa,Sema6b,Akap5,Rab29,Gpc2,Lzts1,Plxna2,Mycbp2,Ahi1,Zeb2,Ptprd,Fes,Sema4g,Macf1,Ddr2	25/588
9_Member	GO Biological Processes	GO:0031346	positive regulation of cell projection organization	-2.30783	-0.597918	24553,24592,24907,24941,25262,25296,29495,29722,50687,64803,83785,171026,171517,289392,308923,311071,313278,361503,361597,362587,685781	Met,Nf1,Dmd,Atp7a,Itpr1,Bmp4,Dlg4,Apbb1,L1cam,P2ry12,Vegfa,Akap5,Gpc2,Plxna2,Ahi1,Zeb2,Ptprd,Eps8l1,Fes,Macf1,Ddr2	21/466
10_Summary	GO Biological Processes	GO:0050679	positive regulation of epithelial cell proliferation	-5.36785	-2.49063	24337,24592,24628,24941,25262,25296,25317,25444,58812,65218,83785,85251,245963,293992,301287,305066,313641,363425,367455,680860,25290,29227,79241,114483,363265,364081,445442,498950,311071,304005,306096	Erbb2,Nf1,Pdgfb,Atp7a,Itpr1,Bmp4,Fgf1,Fgf9,Apln,Agap2,Vegfa,Col18a1,Egfl7,Pax2,Pkhd1,Prox1,Hspg2,Cav2,Lrg1,Eppk1,Alox5,Nfib,Hoxa5,Cdk6,Col4a3,Irf6,Thbs1,Marveld3,Zeb2,Nfkbiz,Dach1	31/-
10_Member	GO Biological Processes	GO:0050679	positive regulation of epithelial cell proliferation	-5.36785	-2.49063	24337,24592,24628,24941,25262,25296,25317,25444,58812,65218,83785,85251,245963,293992,301287,305066,313641,363425,367455,680860	Erbb2,Nf1,Pdgfb,Atp7a,Itpr1,Bmp4,Fgf1,Fgf9,Apln,Agap2,Vegfa,Col18a1,Egfl7,Pax2,Pkhd1,Prox1,Hspg2,Cav2,Lrg1,Eppk1	20/255
10_Member	GO Biological Processes	GO:0050678	regulation of epithelial cell proliferation	-4.90053	-2.15363	24337,24592,24628,24941,25262,25290,25296,25317,25444,29227,58812,65218,79241,83785,85251,114483,245963,293992,301287,305066,313641,363265,363425,364081,367455,445442,498950,680860	Erbb2,Nf1,Pdgfb,Atp7a,Itpr1,Alox5,Bmp4,Fgf1,Fgf9,Nfib,Apln,Agap2,Hoxa5,Vegfa,Col18a1,Cdk6,Egfl7,Pax2,Pkhd1,Prox1,Hspg2,Col4a3,Cav2,Irf6,Lrg1,Thbs1,Marveld3,Eppk1	28/471
10_Member	GO Biological Processes	GO:0001935	endothelial cell proliferation	-4.22169	-1.79163	24592,24628,25296,83785,85251,311071,363425	Nf1,Pdgfb,Bmp4,Vegfa,Col18a1,Zeb2,Cav2	7/42
10_Member	GO Biological Processes	GO:0001938	positive regulation of endothelial cell proliferation	-3.76405	-1.45921	24592,24628,25296,58812,83785,85251,245963,305066,313641,363425,367455	Nf1,Pdgfb,Bmp4,Apln,Vegfa,Col18a1,Egfl7,Prox1,Hspg2,Cav2,Lrg1	11/121
10_Member	GO Biological Processes	GO:0001936	regulation of endothelial cell proliferation	-3.62453	-1.37528	24592,24628,25290,25296,58812,83785,85251,245963,305066,313641,363265,363425,367455,445442	Nf1,Pdgfb,Alox5,Bmp4,Apln,Vegfa,Col18a1,Egfl7,Prox1,Hspg2,Col4a3,Cav2,Lrg1,Thbs1	14/191
10_Member	GO Biological Processes	GO:0050673	epithelial cell proliferation	-3.08817	-1.00683	24592,24628,25296,25317,25444,65218,83785,85251,304005,305066,306096,311071,363425,364081	Nf1,Pdgfb,Bmp4,Fgf1,Fgf9,Agap2,Vegfa,Col18a1,Nfkbiz,Prox1,Dach1,Zeb2,Cav2,Irf6	14/216
11_Summary	GO Biological Processes	GO:0010749	regulation of nitric oxide mediated signal transduction	-5.25348	-2.41765	66012,83785,171115,445442,497757,25202,81744,290646,309962,366949,24323,24699,24907,25361,25652,50687,60628,64803	Gucy1a2,Vegfa,Pde5a,Thbs1,Gucy1a1,Gucy1b1,Pde7a,Pde4c,Pde8b,Mafa,Edn1,Ptprc,Dmd,Vcam1,Ptgfr,L1cam,Cxcr4,P2ry12	18/-
11_Member	GO Biological Processes	GO:0010749	regulation of nitric oxide mediated signal transduction	-5.25348	-2.41765	66012,83785,171115,445442,497757	Gucy1a2,Vegfa,Pde5a,Thbs1,Gucy1a1	5/12
11_Member	GO Biological Processes	GO:0052652	cyclic purine nucleotide metabolic process	-4.22169	-1.79163	25202,66012,81744,171115,290646,309962,497757	Gucy1b1,Gucy1a2,Pde7a,Pde5a,Pde4c,Pde8b,Gucy1a1	7/42
11_Member	GO Biological Processes	GO:0009187	cyclic nucleotide metabolic process	-4.15358	-1.75294	25202,66012,81744,171115,290646,309962,497757	Gucy1b1,Gucy1a2,Pde7a,Pde5a,Pde4c,Pde8b,Gucy1a1	7/43
11_Member	GO Biological Processes	GO:0009214	cyclic nucleotide catabolic process	-3.69213	-1.40597	81744,171115,290646,309962	Pde7a,Pde5a,Pde4c,Pde8b	4/13
11_Member	GO Biological Processes	GO:0006198	cAMP catabolic process	-3.14301	-1.05111	81744,290646,309962	Pde7a,Pde4c,Pde8b	3/8
11_Member	GO Biological Processes	GO:0046068	cGMP metabolic process	-2.836	-0.88245	25202,66012,171115,497757	Gucy1b1,Gucy1a2,Pde5a,Gucy1a1	4/21
11_Member	GO Biological Processes	GO:0007263	nitric oxide mediated signal transduction	-2.75715	-0.846783	25202,66012,366949,497757	Gucy1b1,Gucy1a2,Mafa,Gucy1a1	4/22
11_Member	GO Biological Processes	GO:0019932	second-messenger-mediated signaling	-2.40332	-0.642039	24323,24699,24907,25202,25361,25652,50687,60628,64803,66012,81744,366949,497757	Edn1,Ptprc,Dmd,Gucy1b1,Vcam1,Ptgfr,L1cam,Cxcr4,P2ry12,Gucy1a2,Pde7a,Mafa,Gucy1a1	13/229
11_Member	GO Biological Processes	GO:0006182	cGMP biosynthetic process	-2.37707	-0.638141	25202,66012,497757	Gucy1b1,Gucy1a2,Gucy1a1	3/14
12_Summary	GO Biological Processes	GO:0034284	response to monosaccharide	-5.04475	-2.22823	24330,24553,25023,25024,25283,25361,26295,64830,84395,89805,116669,171078,192155,291132,293992,361821,363265,366949,367313,445442,24323,24398,24941,25122,25262,25559,29599,114207,116699,116719,171496,266612,295455,301287,302863,363425,365946,499991,689176,24907,59312	Egr1,Met,Prkcb,Gipr,Gclc,Vcam1,Ogt,Unc13b,Slc34a2,Angpt2,Vwf,Mlxipl,Sftpb,Gpld1,Pax2,Col6a2,Col4a3,Mafa,Col6a3,Thbs1,Edn1,Gls,Atp7a,Scnn1a,Itpr1,Abcc8,Atp2b3,Ryr1,Inpp4b,Acacb,Atp2c2,Slc4a9,Slc39a8,Pkhd1,Slc9a6,Cav2,Slc9b1,Steap4,Tmem64,Dmd,Shank3	41/-
12_Member	GO Biological Processes	GO:0034284	response to monosaccharide	-5.04475	-2.22823	24330,24553,25023,25024,25283,25361,26295,64830,84395,89805,116669,171078,192155,291132,293992,361821,363265,366949,367313,445442	Egr1,Met,Prkcb,Gipr,Gclc,Vcam1,Ogt,Unc13b,Slc34a2,Angpt2,Vwf,Mlxipl,Sftpb,Gpld1,Pax2,Col6a2,Col4a3,Mafa,Col6a3,Thbs1	20/268
12_Member	GO Biological Processes	GO:0009746	response to hexose	-4.90915	-2.15363	24330,24553,25023,25024,25283,25361,26295,64830,84395,89805,171078,192155,291132,293992,361821,363265,366949,367313,445442	Egr1,Met,Prkcb,Gipr,Gclc,Vcam1,Ogt,Unc13b,Slc34a2,Angpt2,Mlxipl,Sftpb,Gpld1,Pax2,Col6a2,Col4a3,Mafa,Col6a3,Thbs1	19/251
12_Member	GO Biological Processes	GO:0009749	response to glucose	-4.67654	-2.05459	24330,24553,25023,25024,25283,25361,26295,64830,89805,171078,192155,291132,293992,361821,363265,366949,367313,445442	Egr1,Met,Prkcb,Gipr,Gclc,Vcam1,Ogt,Unc13b,Angpt2,Mlxipl,Sftpb,Gpld1,Pax2,Col6a2,Col4a3,Mafa,Col6a3,Thbs1	18/238
12_Member	GO Biological Processes	GO:0009743	response to carbohydrate	-4.17972	-1.76489	24330,24553,25023,25024,25283,25361,26295,64830,84395,89805,116669,171078,192155,291132,293992,361821,363265,366949,367313,445442	Egr1,Met,Prkcb,Gipr,Gclc,Vcam1,Ogt,Unc13b,Slc34a2,Angpt2,Vwf,Mlxipl,Sftpb,Gpld1,Pax2,Col6a2,Col4a3,Mafa,Col6a3,Thbs1	20/308
12_Member	GO Biological Processes	GO:0055082	intracellular chemical homeostasis	-2.63431	-0.766789	24323,24398,24553,24941,25023,25122,25262,25283,25361,25559,26295,29599,64830,84395,114207,116699,116719,171078,171496,266612,293992,295455,301287,302863,363425,365946,499991,689176	Edn1,Gls,Met,Atp7a,Prkcb,Scnn1a,Itpr1,Gclc,Vcam1,Abcc8,Ogt,Atp2b3,Unc13b,Slc34a2,Ryr1,Inpp4b,Acacb,Mlxipl,Atp2c2,Slc4a9,Pax2,Slc39a8,Pkhd1,Slc9a6,Cav2,Slc9b1,Steap4,Tmem64	28/648
12_Member	GO Biological Processes	GO:0019725	cellular homeostasis	-2.26429	-0.573171	24323,24398,24553,24907,24941,25023,25122,25262,25283,25361,25559,26295,29599,59312,64830,84395,114207,116699,116719,171078,171496,266612,293992,295455,301287,302863,363425,365946,499991,689176	Edn1,Gls,Met,Dmd,Atp7a,Prkcb,Scnn1a,Itpr1,Gclc,Vcam1,Abcc8,Ogt,Atp2b3,Shank3,Unc13b,Slc34a2,Ryr1,Inpp4b,Acacb,Mlxipl,Atp2c2,Slc4a9,Pax2,Slc39a8,Pkhd1,Slc9a6,Cav2,Slc9b1,Steap4,Tmem64	30/754
13_Summary	GO Biological Processes	GO:0007159	leukocyte cell-cell adhesion	-4.94835	-2.16803	24699,25021,25361,50687,155012,295455,309186,367455,445442,29495,64357,64803,83466,83785,84398,89843,116498,295027,295490,306055,310341,313278,317181,317183,689830,100911068	Ptprc,Itgam,Vcam1,L1cam,Cfh,Slc39a8,Fermt3,Lrg1,Thbs1,Dlg4,Cd200r1,P2ry12,Celsr3,Vegfa,Cd93,Cxadr,F2rl3,Pcdh18,Emcn,Pcdh17,Fat4,Ptprd,Srpx2,Pcdh19,Anxa9,Robo4	26/-
13_Member	GO Biological Processes	GO:0007159	leukocyte cell-cell adhesion	-4.94835	-2.16803	24699,25021,25361,50687,155012,295455,309186,367455,445442	Ptprc,Itgam,Vcam1,L1cam,Cfh,Slc39a8,Fermt3,Lrg1,Thbs1	9/59
13_Member	GO Biological Processes	GO:0098609	cell-cell adhesion	-3.87948	-1.54008	24699,25021,25361,29495,50687,64357,64803,83466,83785,84398,89843,116498,155012,295027,295455,295490,306055,309186,310341,313278,317181,317183,367455,445442,689830,100911068	Ptprc,Itgam,Vcam1,Dlg4,L1cam,Cd200r1,P2ry12,Celsr3,Vegfa,Cd93,Cxadr,F2rl3,Cfh,Pcdh18,Slc39a8,Emcn,Pcdh17,Fermt3,Fat4,Ptprd,Srpx2,Pcdh19,Lrg1,Thbs1,Anxa9,Robo4	26/483
13_Member	GO Biological Processes	GO:0061756	leukocyte adhesion to vascular endothelial cell	-2.54413	-0.721894	25021,25361,295455,367455	Itgam,Vcam1,Slc39a8,Lrg1	4/25
14_Summary	GO Biological Processes	GO:0070482	response to oxygen levels	-4.81463	-2.09877	24323,24330,24592,24628,24941,25023,25126,25202,25253,25262,25290,25361,29373,29553,60628,64345,66012,66021,83785,89805,114099,114207,170913,171115,192155,311071,313641,361945,492821,497757,500985,685781	Edn1,Egr1,Nf1,Pdgfb,Atp7a,Prkcb,Stat5b,Gucy1b1,Dpp4,Itpr1,Alox5,Vcam1,Bmp2,Kcnk3,Cxcr4,Hif3a,Gucy1a2,Cybb,Vegfa,Angpt2,Cysltr1,Ryr1,Abcb1a,Pde5a,Sftpb,Zeb2,Hspg2,Postn,Pmaip1,Gucy1a1,Cbl,Ddr2	32/-
14_Member	GO Biological Processes	GO:0070482	response to oxygen levels	-4.81463	-2.09877	24323,24330,24592,24628,24941,25023,25126,25202,25253,25262,25290,25361,29373,29553,60628,64345,66012,66021,83785,89805,114099,114207,170913,171115,192155,311071,313641,361945,492821,497757,500985,685781	Edn1,Egr1,Nf1,Pdgfb,Atp7a,Prkcb,Stat5b,Gucy1b1,Dpp4,Itpr1,Alox5,Vcam1,Bmp2,Kcnk3,Cxcr4,Hif3a,Gucy1a2,Cybb,Vegfa,Angpt2,Cysltr1,Ryr1,Abcb1a,Pde5a,Sftpb,Zeb2,Hspg2,Postn,Pmaip1,Gucy1a1,Cbl,Ddr2	32/583
14_Member	GO Biological Processes	GO:0001666	response to hypoxia	-4.25174	-1.79163	24323,24330,24592,24628,24941,25023,25126,25253,25262,25361,29373,29553,60628,64345,66021,83785,89805,114099,114207,170913,171115,192155,313641,361945,492821,500985,685781	Edn1,Egr1,Nf1,Pdgfb,Atp7a,Prkcb,Stat5b,Dpp4,Itpr1,Vcam1,Bmp2,Kcnk3,Cxcr4,Hif3a,Cybb,Vegfa,Angpt2,Cysltr1,Ryr1,Abcb1a,Pde5a,Sftpb,Hspg2,Postn,Pmaip1,Cbl,Ddr2	27/485
14_Member	GO Biological Processes	GO:0036293	response to decreased oxygen levels	-4.23884	-1.79163	24323,24330,24592,24628,24941,25023,25126,25253,25262,25361,29373,29553,60628,64345,66021,83785,89805,114099,114207,170913,171115,192155,311071,313641,361945,492821,500985,685781	Edn1,Egr1,Nf1,Pdgfb,Atp7a,Prkcb,Stat5b,Dpp4,Itpr1,Vcam1,Bmp2,Kcnk3,Cxcr4,Hif3a,Cybb,Vegfa,Angpt2,Cysltr1,Ryr1,Abcb1a,Pde5a,Sftpb,Zeb2,Hspg2,Postn,Pmaip1,Cbl,Ddr2	28/513
14_Member	GO Biological Processes	GO:0071456	cellular response to hypoxia	-2.17056	-0.522213	24323,24330,24941,25262,29553,64345,66021,83785,114099,492821,500985,685781	Edn1,Egr1,Atp7a,Itpr1,Kcnk3,Hif3a,Cybb,Vegfa,Cysltr1,Pmaip1,Cbl,Ddr2	12/217
15_Summary	GO Biological Processes	GO:0043405	regulation of MAP kinase activity	-4.74421	-2.0711	24628,25317,306141,314870,497931,497932,24323,24337,24553,24699,25156,56826,65218,170668,171026,289392,296257,296603,310460,314979,360557,363938,499783,500985,685781,25235,25296,25372,25387,25444,25467,26295,29373,58812,60628,83469,83785,291567,363425,445442,498416,362665,683463,296395,29216,64803,29516,116699,301287	Pdgfb,Fgf1,Spry2,Irak3,Pik3r5,Pik3r6,Edn1,Erbb2,Met,Ptprc,Vav1,Adap2,Agap2,Rasgrp4,Akap5,Plxna2,Cst7,Vav2,Arhgef26,Deptor,Nlrp1a,Oas2,Garnl3,Cbl,Ddr2,Ghr,Bmp4,Grk3,Arrb1,Fgf9,Irs1,Ogt,Bmp2,Apln,Cxcr4,Lrp4,Vegfa,Ppargc1b,Cav2,Thbs1,Grb10,Camta1,Pirb,Kcng1,Lrp2,P2ry12,Pde3b,Inpp4b,Pkhd1	49/-
15_Member	GO Biological Processes	GO:0043405	regulation of MAP kinase activity	-4.74421	-2.0711	24628,25317,306141,314870,497931,497932	Pdgfb,Fgf1,Spry2,Irak3,Pik3r5,Pik3r6	6/24
15_Member	GO Biological Processes	GO:0043406	positive regulation of MAP kinase activity	-3.55435	-1.32549	24628,25317,497931,497932	Pdgfb,Fgf1,Pik3r5,Pik3r6	4/14
15_Member	GO Biological Processes	GO:0050790	regulation of catalytic activity	-3.37544	-1.2057	24323,24337,24553,24628,24699,25156,25317,56826,65218,170668,171026,289392,296257,296603,306141,310460,314870,314979,360557,363938,497931,497932,499783,500985,685781	Edn1,Erbb2,Met,Pdgfb,Ptprc,Vav1,Fgf1,Adap2,Agap2,Rasgrp4,Akap5,Plxna2,Cst7,Vav2,Spry2,Arhgef26,Irak3,Deptor,Nlrp1a,Oas2,Pik3r5,Pik3r6,Garnl3,Cbl,Ddr2	25/492
15_Member	GO Biological Processes	GO:0043549	regulation of kinase activity	-3.22731	-1.11004	24337,24553,24628,24699,25317,306141,314870,314979,497931,497932,500985,685781	Erbb2,Met,Pdgfb,Ptprc,Fgf1,Spry2,Irak3,Deptor,Pik3r5,Pik3r6,Cbl,Ddr2	12/162
15_Member	GO Biological Processes	GO:0071902	positive regulation of protein serine/threonine kinase activity	-3.20323	-1.09316	24628,25317,497931,497932	Pdgfb,Fgf1,Pik3r5,Pik3r6	4/17
15_Member	GO Biological Processes	GO:0051338	regulation of transferase activity	-3.02013	-0.963349	24337,24553,24628,24699,25317,306141,314870,314979,497931,497932,500985,685781	Erbb2,Met,Pdgfb,Ptprc,Fgf1,Spry2,Irak3,Deptor,Pik3r5,Pik3r6,Cbl,Ddr2	12/171
15_Member	GO Biological Processes	GO:0042327	positive regulation of phosphorylation	-2.86761	-0.896178	24337,24553,24628,24699,25235,25296,25317,25372,25387,25444,25467,26295,29373,58812,60628,83469,83785,171026,291567,306141,363425,445442,497931,497932,498416,685781	Erbb2,Met,Pdgfb,Ptprc,Ghr,Bmp4,Fgf1,Grk3,Arrb1,Fgf9,Irs1,Ogt,Bmp2,Apln,Cxcr4,Lrp4,Vegfa,Akap5,Ppargc1b,Spry2,Cav2,Thbs1,Pik3r5,Pik3r6,Grb10,Ddr2	26/564
15_Member	GO Biological Processes	GO:0045859	regulation of protein kinase activity	-2.85123	-0.882492	24628,24699,25317,306141,314870,314979,497931,497932,500985	Pdgfb,Ptprc,Fgf1,Spry2,Irak3,Deptor,Pik3r5,Pik3r6,Cbl	9/110
15_Member	GO Biological Processes	GO:0010562	positive regulation of phosphorus metabolic process	-2.7606	-0.846783	24337,24553,24628,24699,25235,25296,25317,25372,25387,25444,25467,26295,29373,58812,60628,83469,83785,171026,291567,306141,362665,363425,445442,497931,497932,498416,683463,685781	Erbb2,Met,Pdgfb,Ptprc,Ghr,Bmp4,Fgf1,Grk3,Arrb1,Fgf9,Irs1,Ogt,Bmp2,Apln,Cxcr4,Lrp4,Vegfa,Akap5,Ppargc1b,Spry2,Camta1,Cav2,Thbs1,Pik3r5,Pik3r6,Grb10,Pirb,Ddr2	28/635
15_Member	GO Biological Processes	GO:0045937	positive regulation of phosphate metabolic process	-2.7606	-0.846783	24337,24553,24628,24699,25235,25296,25317,25372,25387,25444,25467,26295,29373,58812,60628,83469,83785,171026,291567,306141,362665,363425,445442,497931,497932,498416,683463,685781	Erbb2,Met,Pdgfb,Ptprc,Ghr,Bmp4,Fgf1,Grk3,Arrb1,Fgf9,Irs1,Ogt,Bmp2,Apln,Cxcr4,Lrp4,Vegfa,Akap5,Ppargc1b,Spry2,Camta1,Cav2,Thbs1,Pik3r5,Pik3r6,Grb10,Pirb,Ddr2	28/635
15_Member	GO Biological Processes	GO:0071900	regulation of protein serine/threonine kinase activity	-2.49209	-0.684905	24628,25317,306141,314870,497931,497932	Pdgfb,Fgf1,Spry2,Irak3,Pik3r5,Pik3r6	6/60
15_Member	GO Biological Processes	GO:0065009	regulation of molecular function	-2.38231	-0.638141	24323,24337,24553,24628,24699,25156,25317,56826,65218,170668,171026,289392,291567,296257,296395,296603,306141,310460,314870,314979,360557,363938,497931,497932,499783,500985,685781	Edn1,Erbb2,Met,Pdgfb,Ptprc,Vav1,Fgf1,Adap2,Agap2,Rasgrp4,Akap5,Plxna2,Ppargc1b,Cst7,Kcng1,Vav2,Spry2,Arhgef26,Irak3,Deptor,Nlrp1a,Oas2,Pik3r5,Pik3r6,Garnl3,Cbl,Ddr2	27/644
15_Member	GO Biological Processes	GO:0033674	positive regulation of kinase activity	-2.31741	-0.600048	24337,24553,24628,25317,497931,497932,685781	Erbb2,Met,Pdgfb,Fgf1,Pik3r5,Pik3r6,Ddr2	7/86
15_Member	GO Biological Processes	GO:0051347	positive regulation of transferase activity	-2.18392	-0.530705	24337,24553,24628,25317,497931,497932,685781	Erbb2,Met,Pdgfb,Fgf1,Pik3r5,Pik3r6,Ddr2	7/91
15_Member	GO Biological Processes	GO:0051897	positive regulation of phosphatidylinositol 3-kinase/protein kinase B signal transduction	-2.10948	-0.490706	24337,24628,29216,64803,65218,83785,306141,445442,497931,500985,685781	Erbb2,Pdgfb,Lrp2,P2ry12,Agap2,Vegfa,Spry2,Thbs1,Pik3r5,Cbl,Ddr2	11/194
15_Member	GO Biological Processes	GO:0051896	regulation of phosphatidylinositol 3-kinase/protein kinase B signal transduction	-2.05603	-0.466891	24337,24628,29216,29516,64803,65218,83785,116699,301287,306141,445442,497931,500985,685781	Erbb2,Pdgfb,Lrp2,Pde3b,P2ry12,Agap2,Vegfa,Inpp4b,Pkhd1,Spry2,Thbs1,Pik3r5,Cbl,Ddr2	14/281
15_Member	GO Biological Processes	GO:0043085	positive regulation of catalytic activity	-2.0306	-0.453312	24323,24337,24553,24628,25317,65218,170668,171026,310460,360557,497931,497932,499783,685781	Edn1,Erbb2,Met,Pdgfb,Fgf1,Agap2,Rasgrp4,Akap5,Arhgef26,Nlrp1a,Pik3r5,Pik3r6,Garnl3,Ddr2	14/283
16_Summary	GO Biological Processes	GO:0002064	epithelial cell development	-4.72579	-2.06659	24553,24628,24705,24907,25296,60628,79241,83785,85251,114483,298101,301287,304741,305066,310460,310670,406162,100911068,25123,29227,29373,287564,293992,304005,315840,361739,364081,369017	Met,Pdgfb,Rara,Dmd,Bmp4,Cxcr4,Hoxa5,Vegfa,Col18a1,Cdk6,Col27a1,Pkhd1,Tfcp2l1,Prox1,Arhgef26,Adamtsl4,Notch4,Robo4,Tagln,Nfib,Bmp2,Tmem132e,Pax2,Nfkbiz,Myo6,Tmc1,Irf6,Krt5	28/-
16_Member	GO Biological Processes	GO:0002064	epithelial cell development	-4.72579	-2.06659	24553,24628,24705,24907,25296,60628,79241,83785,85251,114483,298101,301287,304741,305066,310460,310670,406162,100911068	Met,Pdgfb,Rara,Dmd,Bmp4,Cxcr4,Hoxa5,Vegfa,Col18a1,Cdk6,Col27a1,Pkhd1,Tfcp2l1,Prox1,Arhgef26,Adamtsl4,Notch4,Robo4	18/236
16_Member	GO Biological Processes	GO:0001886	endothelial cell morphogenesis	-4.70078	-2.06659	24553,85251,298101,310460,406162	Met,Col18a1,Col27a1,Arhgef26,Notch4	5/15
16_Member	GO Biological Processes	GO:0003158	endothelium development	-3.60292	-1.35916	24553,24628,24907,60628,85251,298101,305066,310460,406162,100911068	Met,Pdgfb,Dmd,Cxcr4,Col18a1,Col27a1,Prox1,Arhgef26,Notch4,Robo4	10/106
16_Member	GO Biological Processes	GO:0045446	endothelial cell differentiation	-3.48529	-1.2893	24553,24907,60628,85251,298101,305066,310460,406162,100911068	Met,Dmd,Cxcr4,Col18a1,Col27a1,Prox1,Arhgef26,Notch4,Robo4	9/90
16_Member	GO Biological Processes	GO:0001885	endothelial cell development	-3.36585	-1.20278	24553,24907,85251,298101,310460,406162,100911068	Met,Dmd,Col18a1,Col27a1,Arhgef26,Notch4,Robo4	7/57
16_Member	GO Biological Processes	GO:0003382	epithelial cell morphogenesis	-2.99719	-0.959016	24553,85251,298101,301287,310460,406162	Met,Col18a1,Col27a1,Pkhd1,Arhgef26,Notch4	6/48
16_Member	GO Biological Processes	GO:0030855	epithelial cell differentiation	-2.25977	-0.570061	24553,24628,24705,24907,25123,25296,29227,29373,60628,79241,83785,85251,114483,287564,293992,298101,301287,304005,304741,305066,310460,310670,315840,361739,364081,369017,406162,100911068	Met,Pdgfb,Rara,Dmd,Tagln,Bmp4,Nfib,Bmp2,Cxcr4,Hoxa5,Vegfa,Col18a1,Cdk6,Tmem132e,Pax2,Col27a1,Pkhd1,Nfkbiz,Tfcp2l1,Prox1,Arhgef26,Adamtsl4,Myo6,Tmc1,Irf6,Krt5,Notch4,Robo4	28/690
17_Summary	GO Biological Processes	GO:0007584	response to nutrient	-4.57509	-1.97274	24705,25023,25283,25290,25341,25361,26295,29216,66021,83785,116640,116669,116719,170913,171078,192155,246074,291567,304005,312382,361597,361945,24330,25235,25491,114207,116466,155012,293992,305066,308923,311071,317589,492821,500985	Rara,Prkcb,Gclc,Alox5,Tnfrsf11b,Vcam1,Ogt,Lrp2,Cybb,Vegfa,Tnc,Vwf,Acacb,Abcb1a,Mlxipl,Sftpb,Scd,Ppargc1b,Nfkbiz,Abcg2,Fes,Postn,Egr1,Ghr,Nes,Ryr1,Wnt2b,Cfh,Pax2,Prox1,Ahi1,Zeb2,Stk26,Pmaip1,Cbl	35/-
17_Member	GO Biological Processes	GO:0007584	response to nutrient	-4.57509	-1.97274	24705,25023,25283,25290,25341,25361,26295,29216,66021,83785,116640,116669,116719,170913,171078,192155,246074,291567,304005,312382,361597,361945	Rara,Prkcb,Gclc,Alox5,Tnfrsf11b,Vcam1,Ogt,Lrp2,Cybb,Vegfa,Tnc,Vwf,Acacb,Abcb1a,Mlxipl,Sftpb,Scd,Ppargc1b,Nfkbiz,Abcg2,Fes,Postn	22/337
17_Member	GO Biological Processes	GO:0031667	response to nutrient levels	-3.30623	-1.16936	24330,24705,25023,25235,25283,25290,25341,25361,25491,26295,29216,66021,83785,114207,116466,116640,116669,116719,155012,170913,171078,192155,246074,291567,293992,304005,305066,308923,311071,312382,317589,361597,361945,492821,500985	Egr1,Rara,Prkcb,Ghr,Gclc,Alox5,Tnfrsf11b,Vcam1,Nes,Ogt,Lrp2,Cybb,Vegfa,Ryr1,Wnt2b,Tnc,Vwf,Acacb,Cfh,Abcb1a,Mlxipl,Sftpb,Scd,Ppargc1b,Pax2,Nfkbiz,Prox1,Ahi1,Zeb2,Abcg2,Stk26,Fes,Postn,Pmaip1,Cbl	35/795
17_Member	GO Biological Processes	GO:0033273	response to vitamin	-2.78756	-0.854811	24705,25023,29216,83785,116640,116669,170913,192155,304005,312382,361597,361945	Rara,Prkcb,Lrp2,Vegfa,Tnc,Vwf,Abcb1a,Sftpb,Nfkbiz,Abcg2,Fes,Postn	12/182
18_Summary	GO Biological Processes	GO:0000902	cell morphogenesis	-4.57122	-1.97274	24323,24337,24553,24907,24941,25262,25491,29216,29227,29495,29722,50687,59312,60628,83466,83469,83785,84609,85251,289392,290447,298101,299236,301287,301556,302863,304741,305066,309135,309368,309902,310460,310914,311071,361764,361882,361945,406162,295929,679990,58835,114122,116640,282546,305268,310341,315840	Edn1,Erbb2,Met,Dmd,Atp7a,Itpr1,Nes,Lrp2,Nfib,Dlg4,Apbb1,L1cam,Shank3,Cxcr4,Celsr3,Lrp4,Vegfa,Sema6b,Col18a1,Plxna2,Mycbp2,Col27a1,Flrt2,Pkhd1,Dock10,Slc9a6,Tfcp2l1,Prox1,Ano1,Lama2,Tet1,Arhgef26,Bmpr1b,Zeb2,Sema4g,Arhgef28,Postn,Notch4,Mybpc3,Pgm5,Phgdh,Vcan,Tnc,Arid1b,Uba6,Fat4,Myo6	47/-
18_Member	GO Biological Processes	GO:0000902	cell morphogenesis	-4.57122	-1.97274	24323,24337,24553,24907,24941,25262,25491,29216,29227,29495,29722,50687,59312,60628,83466,83469,83785,84609,85251,289392,290447,298101,299236,301287,301556,302863,304741,305066,309135,309368,309902,310460,310914,311071,361764,361882,361945,406162	Edn1,Erbb2,Met,Dmd,Atp7a,Itpr1,Nes,Lrp2,Nfib,Dlg4,Apbb1,L1cam,Shank3,Cxcr4,Celsr3,Lrp4,Vegfa,Sema6b,Col18a1,Plxna2,Mycbp2,Col27a1,Flrt2,Pkhd1,Dock10,Slc9a6,Tfcp2l1,Prox1,Ano1,Lama2,Tet1,Arhgef26,Bmpr1b,Zeb2,Sema4g,Arhgef28,Postn,Notch4	38/770
18_Member	GO Biological Processes	GO:0048858	cell projection morphogenesis	-4.13225	-1.74639	24323,24337,24907,24941,25491,29216,29227,29495,29722,50687,59312,60628,83466,83469,83785,84609,289392,290447,299236,301556,302863,309135,309368,309902,310914,311071,361764,361882,361945	Edn1,Erbb2,Dmd,Atp7a,Nes,Lrp2,Nfib,Dlg4,Apbb1,L1cam,Shank3,Cxcr4,Celsr3,Lrp4,Vegfa,Sema6b,Plxna2,Mycbp2,Flrt2,Dock10,Slc9a6,Ano1,Lama2,Tet1,Bmpr1b,Zeb2,Sema4g,Arhgef28,Postn	29/548
18_Member	GO Biological Processes	GO:0032990	cell part morphogenesis	-3.75952	-1.45921	24323,24337,24907,24941,25491,29216,29227,29495,29722,50687,59312,60628,83466,83469,83785,84609,289392,290447,299236,301556,302863,309135,309368,309902,310914,311071,361764,361882,361945	Edn1,Erbb2,Dmd,Atp7a,Nes,Lrp2,Nfib,Dlg4,Apbb1,L1cam,Shank3,Cxcr4,Celsr3,Lrp4,Vegfa,Sema6b,Plxna2,Mycbp2,Flrt2,Dock10,Slc9a6,Ano1,Lama2,Tet1,Bmpr1b,Zeb2,Sema4g,Arhgef28,Postn	29/576
18_Member	GO Biological Processes	GO:0007411	axon guidance	-3.64775	-1.37797	24323,24337,29216,29227,29722,50687,60628,83466,83785,84609,289392,290447,299236,309368,310914,361764	Edn1,Erbb2,Lrp2,Nfib,Apbb1,L1cam,Cxcr4,Celsr3,Vegfa,Sema6b,Plxna2,Mycbp2,Flrt2,Lama2,Bmpr1b,Sema4g	16/237
18_Member	GO Biological Processes	GO:0097485	neuron projection guidance	-3.64775	-1.37797	24323,24337,29216,29227,29722,50687,60628,83466,83785,84609,289392,290447,299236,309368,310914,361764	Edn1,Erbb2,Lrp2,Nfib,Apbb1,L1cam,Cxcr4,Celsr3,Vegfa,Sema6b,Plxna2,Mycbp2,Flrt2,Lama2,Bmpr1b,Sema4g	16/237
18_Member	GO Biological Processes	GO:0048812	neuron projection morphogenesis	-3.54161	-1.32239	24323,24337,24907,24941,29216,29227,29495,29722,50687,59312,60628,83466,83469,83785,84609,289392,290447,299236,301556,302863,309368,309902,310914,311071,361764,361882,361945	Edn1,Erbb2,Dmd,Atp7a,Lrp2,Nfib,Dlg4,Apbb1,L1cam,Shank3,Cxcr4,Celsr3,Lrp4,Vegfa,Sema6b,Plxna2,Mycbp2,Flrt2,Dock10,Slc9a6,Lama2,Tet1,Bmpr1b,Zeb2,Sema4g,Arhgef28,Postn	27/536
18_Member	GO Biological Processes	GO:0032989	cellular component morphogenesis	-3.52756	-1.31309	24323,24337,24907,24941,25491,29216,29227,29495,29722,50687,59312,60628,83466,83469,83785,84609,289392,290447,295929,299236,301556,302863,305066,309135,309368,309902,310914,311071,361764,361882,361945,679990	Edn1,Erbb2,Dmd,Atp7a,Nes,Lrp2,Nfib,Dlg4,Apbb1,L1cam,Shank3,Cxcr4,Celsr3,Lrp4,Vegfa,Sema6b,Plxna2,Mycbp2,Mybpc3,Flrt2,Dock10,Slc9a6,Prox1,Ano1,Lama2,Tet1,Bmpr1b,Zeb2,Sema4g,Arhgef28,Postn,Pgm5	32/683
18_Member	GO Biological Processes	GO:0120039	plasma membrane bounded cell projection morphogenesis	-3.46582	-1.27434	24323,24337,24907,24941,29216,29227,29495,29722,50687,59312,60628,83466,83469,83785,84609,289392,290447,299236,301556,302863,309368,309902,310914,311071,361764,361882,361945	Edn1,Erbb2,Dmd,Atp7a,Lrp2,Nfib,Dlg4,Apbb1,L1cam,Shank3,Cxcr4,Celsr3,Lrp4,Vegfa,Sema6b,Plxna2,Mycbp2,Flrt2,Dock10,Slc9a6,Lama2,Tet1,Bmpr1b,Zeb2,Sema4g,Arhgef28,Postn	27/542
18_Member	GO Biological Processes	GO:0048667	cell morphogenesis involved in neuron differentiation	-3.33673	-1.1919	24323,24337,24941,29216,29227,29495,29722,50687,59312,60628,83466,83469,83785,84609,289392,290447,299236,301556,302863,309368,309902,310914,311071,361764,361882	Edn1,Erbb2,Atp7a,Lrp2,Nfib,Dlg4,Apbb1,L1cam,Shank3,Cxcr4,Celsr3,Lrp4,Vegfa,Sema6b,Plxna2,Mycbp2,Flrt2,Dock10,Slc9a6,Lama2,Tet1,Bmpr1b,Zeb2,Sema4g,Arhgef28	25/495
18_Member	GO Biological Processes	GO:0031175	neuron projection development	-3.26704	-1.13715	24323,24337,24907,24941,25262,29216,29227,29495,29722,50687,58835,59312,60628,83466,83469,83785,84609,114122,116640,282546,289392,290447,299236,301556,302863,305268,309368,309902,310341,310914,311071,315840,361764,361882,361945	Edn1,Erbb2,Dmd,Atp7a,Itpr1,Lrp2,Nfib,Dlg4,Apbb1,L1cam,Phgdh,Shank3,Cxcr4,Celsr3,Lrp4,Vegfa,Sema6b,Vcan,Tnc,Arid1b,Plxna2,Mycbp2,Flrt2,Dock10,Slc9a6,Uba6,Lama2,Tet1,Fat4,Bmpr1b,Zeb2,Myo6,Sema4g,Arhgef28,Postn	35/799
18_Member	GO Biological Processes	GO:0007409	axonogenesis	-2.44693	-0.656061	24323,24337,29216,29227,29722,50687,60628,83466,83785,84609,289392,290447,299236,302863,309368,310914,311071,361764,361882	Edn1,Erbb2,Lrp2,Nfib,Apbb1,L1cam,Cxcr4,Celsr3,Vegfa,Sema6b,Plxna2,Mycbp2,Flrt2,Slc9a6,Lama2,Bmpr1b,Zeb2,Sema4g,Arhgef28	19/394
18_Member	GO Biological Processes	GO:0061564	axon development	-2.3928	-0.638141	24323,24337,29216,29227,29722,50687,60628,83466,83785,84609,114122,116640,289392,290447,299236,302863,309368,310914,311071,361764,361882	Edn1,Erbb2,Lrp2,Nfib,Apbb1,L1cam,Cxcr4,Celsr3,Vegfa,Sema6b,Vcan,Tnc,Plxna2,Mycbp2,Flrt2,Slc9a6,Lama2,Bmpr1b,Zeb2,Sema4g,Arhgef28	21/458
19_Summary	GO Biological Processes	GO:0042063	gliogenesis	-4.53602	-1.94882	24330,24337,24553,24592,24628,24907,25021,29227,29373,29394,58835,59312,64803,114122,114483,293992,307393,309135,309368,311071,313713,689616	Egr1,Erbb2,Met,Nf1,Pdgfb,Dmd,Itgam,Nfib,Bmp2,Gcm1,Phgdh,Shank3,P2ry12,Vcan,Cdk6,Pax2,Sh3tc2,Ano1,Lama2,Zeb2,Casz1,Apcdd1	22/-
19_Member	GO Biological Processes	GO:0042063	gliogenesis	-4.53602	-1.94882	24330,24337,24553,24592,24628,24907,25021,29227,29373,29394,58835,59312,64803,114122,114483,293992,307393,309135,309368,311071,313713,689616	Egr1,Erbb2,Met,Nf1,Pdgfb,Dmd,Itgam,Nfib,Bmp2,Gcm1,Phgdh,Shank3,P2ry12,Vcan,Cdk6,Pax2,Sh3tc2,Ano1,Lama2,Zeb2,Casz1,Apcdd1	22/339
19_Member	GO Biological Processes	GO:0010001	glial cell differentiation	-3.92232	-1.57013	24330,24337,24553,24592,24628,24907,25021,29227,29373,29394,58835,114122,293992,307393,309135,309368,311071,313713	Egr1,Erbb2,Met,Nf1,Pdgfb,Dmd,Itgam,Nfib,Bmp2,Gcm1,Phgdh,Vcan,Pax2,Sh3tc2,Ano1,Lama2,Zeb2,Casz1	18/272
19_Member	GO Biological Processes	GO:0021782	glial cell development	-2.11159	-0.490706	24553,24592,24628,24907,25021,58835,307393,309135,311071	Met,Nf1,Pdgfb,Dmd,Itgam,Phgdh,Sh3tc2,Ano1,Zeb2	9/142
20_Summary	GO Biological Processes	GO:0090287	regulation of cellular response to growth factor stimulus	-4.47807	-1.92306	24628,24907,25023,25296,25317,25444,29216,29373,58812,83785,114207,302863,306141,306805,308478,311071,315497,363425,367455,445442,498416,100366024	Pdgfb,Dmd,Prkcb,Bmp4,Fgf1,Fgf9,Lrp2,Bmp2,Apln,Vegfa,Ryr1,Slc9a6,Spry2,Aspn,Spred3,Zeb2,Tbx20,Cav2,Lrg1,Thbs1,Grb10,Prdm16	22/-
20_Member	GO Biological Processes	GO:0090287	regulation of cellular response to growth factor stimulus	-4.47807	-1.92306	24628,24907,25023,25296,25317,25444,29216,29373,58812,83785,114207,302863,306141,306805,308478,311071,315497,363425,367455,445442,498416,100366024	Pdgfb,Dmd,Prkcb,Bmp4,Fgf1,Fgf9,Lrp2,Bmp2,Apln,Vegfa,Ryr1,Slc9a6,Spry2,Aspn,Spred3,Zeb2,Tbx20,Cav2,Lrg1,Thbs1,Grb10,Prdm16	22/342
20_Member	GO Biological Processes	GO:1902746	regulation of lens fiber cell differentiation	-2.82771	-0.88245	306141,308478,311071	Spry2,Spred3,Zeb2	3/10
20_Member	GO Biological Processes	GO:0017015	regulation of transforming growth factor beta receptor signaling pathway	-2.59476	-0.746912	29373,114207,306141,306805,308478,311071,363425,367455,445442,100366024	Bmp2,Ryr1,Spry2,Aspn,Spred3,Zeb2,Cav2,Lrg1,Thbs1,Prdm16	10/143
20_Member	GO Biological Processes	GO:1903844	regulation of cellular response to transforming growth factor beta stimulus	-2.52929	-0.713493	29373,114207,306141,306805,308478,311071,363425,367455,445442,100366024	Bmp2,Ryr1,Spry2,Aspn,Spred3,Zeb2,Cav2,Lrg1,Thbs1,Prdm16	10/146
20_Member	GO Biological Processes	GO:0090092	regulation of transmembrane receptor protein serine/threonine kinase signaling pathway	-2.10786	-0.490706	25296,25444,29216,29373,114207,306141,306805,308478,311071,315497,363425,367455,445442,100366024	Bmp4,Fgf9,Lrp2,Bmp2,Ryr1,Spry2,Aspn,Spred3,Zeb2,Tbx20,Cav2,Lrg1,Thbs1,Prdm16	14/277
20_Member	GO Biological Processes	GO:0030512	negative regulation of transforming growth factor beta receptor signaling pathway	-2.06018	-0.466891	29373,114207,306141,306805,308478,363425,100366024	Bmp2,Ryr1,Spry2,Aspn,Spred3,Cav2,Prdm16	7/96
