# Supplementary material for: Cannabidiol Exposure During Rat Pregnancy Leads to Labyrinth-Specific Vascular Defects in the Placenta and Reduced Fetal Growth
Source: Cannabis Cannabinoid Res. 2024 Jun 18;9(3):766–80. doi: 10.1089/can.2023.0166 (PMC11304342; doi:10.1089/can.2023.0166)
Supplement: Supplementary Data S2 [file can.2023.0166_suppl_datas2.xlsx]

## Sheet: Annotation
MyList	Gene ID	Type	Tax ID	Homologene Gene ID	Homologene Gene Tax ID	GO:0006518 peptide metabolic process	GO:1903489 positive regulation of lactati	GO:0034976 response to endoplasmic reticu	GO:0051604 protein maturation	GO:0009100 glycoprotein metabolic process	GO:0070972 protein localization to endopl	GO:0002397 MHC class I protein complex as	GO:0006597 spermine biosynthetic process	GO:0010832 negative regulation of myotube	GO:1903334 positive regulation of protein	GO:2000097 regulation of smooth muscle ce	GO:0014909 smooth muscle cell migration	GO:0035437 maintenance of protein localiz	GO:0006465 signal peptide processing	GO:0060337 type I interferon-mediated sig	GO:0006879 intracellular iron ion homeost	GO:0030203 glycosaminoglycan metabolic pr	GO:0043648 dicarboxylic acid metabolic pr	GO:0002181 cytoplasmic translation	GO:0140894 endolysosomal toll-like recept
ENSRNOG00000004481	289276	ensembl_gene_id	R. norvegicus	289276	R. norvegicus	0.0	0.0	0.0	0.0	1.0	0.0	0.0	0.0	0.0	0.0	0.0	0.0	0.0	0.0	0.0	0.0	0.0	1.0	0.0	0.0
ENSRNOG00000016697	365389	ensembl_gene_id	R. norvegicus	365389	R. norvegicus	0.0	0.0	0.0	0.0	0.0	0.0	0.0	0.0	0.0	0.0	0.0	0.0	0.0	0.0	0.0	0.0	0.0	0.0	0.0	0.0
ENSRNOG00000016855	291212	ensembl_gene_id	R. norvegicus	291212	R. norvegicus	0.0	0.0	0.0	0.0	1.0	0.0	0.0	0.0	0.0	0.0	0.0	0.0	0.0	0.0	0.0	0.0	0.0	0.0	0.0	0.0
ENSRNOG00000013201	300988	ensembl_gene_id	R. norvegicus	300988	R. norvegicus	0.0	0.0	0.0	0.0	0.0	0.0	0.0	0.0	0.0	0.0	0.0	0.0	0.0	0.0	0.0	0.0	0.0	0.0	0.0	0.0
ENSRNOG00000016566	500901	ensembl_gene_id	R. norvegicus	500901	R. norvegicus	0.0	0.0	0.0	0.0	0.0	0.0	0.0	0.0	0.0	0.0	0.0	0.0	0.0	0.0	0.0	0.0	0.0	0.0	0.0	0.0
ENSRNOG00000019752	63997	ensembl_gene_id	R. norvegicus	63997	R. norvegicus	0.0	1.0	0.0	0.0	0.0	0.0	0.0	0.0	0.0	0.0	0.0	0.0	0.0	0.0	0.0	0.0	0.0	0.0	0.0	0.0
ENSRNOG00000002440	116546	ensembl_gene_id	R. norvegicus	116546	R. norvegicus	0.0	0.0	0.0	0.0	0.0	0.0	0.0	0.0	0.0	0.0	0.0	0.0	0.0	0.0	0.0	0.0	0.0	0.0	0.0	0.0
ENSRNOG00000002610	260416	ensembl_gene_id	R. norvegicus	260416	R. norvegicus	0.0	0.0	0.0	0.0	0.0	0.0	0.0	0.0	0.0	0.0	0.0	0.0	0.0	0.0	0.0	0.0	0.0	0.0	0.0	0.0
ENSRNOG00000000662	288717	ensembl_gene_id	R. norvegicus	288717	R. norvegicus	0.0	0.0	0.0	0.0	0.0	0.0	0.0	0.0	0.0	0.0	0.0	0.0	0.0	0.0	0.0	0.0	0.0	0.0	0.0	0.0
ENSRNOG00000001369	192281	ensembl_gene_id	R. norvegicus	192281	R. norvegicus	0.0	0.0	0.0	0.0	0.0	0.0	0.0	0.0	0.0	0.0	0.0	0.0	0.0	0.0	1.0	0.0	0.0	0.0	0.0	1.0
ENSRNOG00000020024	307485	ensembl_gene_id	R. norvegicus	307485	R. norvegicus	0.0	0.0	0.0	0.0	0.0	0.0	0.0	0.0	0.0	0.0	0.0	0.0	0.0	0.0	0.0	0.0	0.0	0.0	0.0	0.0
ENSRNOG00000032394	315219	ensembl_gene_id	R. norvegicus	315219	R. norvegicus	0.0	0.0	0.0	0.0	0.0	0.0	0.0	0.0	0.0	0.0	0.0	0.0	0.0	0.0	0.0	0.0	0.0	0.0	0.0	0.0
ENSRNOG00000011905	297566	ensembl_gene_id	R. norvegicus	297566	R. norvegicus	0.0	0.0	0.0	0.0	0.0	0.0	0.0	0.0	0.0	0.0	0.0	0.0	0.0	0.0	0.0	0.0	0.0	0.0	0.0	0.0
ENSRNOG00000020938	171071	ensembl_gene_id	R. norvegicus	171071	R. norvegicus	0.0	0.0	1.0	0.0	0.0	1.0	0.0	0.0	0.0	0.0	0.0	0.0	0.0	0.0	0.0	0.0	0.0	0.0	0.0	0.0
ENSRNOG00000051885	100360413	ensembl_gene_id	R. norvegicus	100360413	R. norvegicus	1.0	0.0	0.0	0.0	0.0	0.0	0.0	0.0	0.0	0.0	0.0	0.0	0.0	0.0	0.0	0.0	0.0	0.0	0.0	0.0
ENSRNOG00000018164	293142	ensembl_gene_id	R. norvegicus	293142	R. norvegicus	1.0	0.0	0.0	1.0	0.0	1.0	0.0	0.0	0.0	0.0	0.0	0.0	0.0	1.0	0.0	0.0	0.0	0.0	0.0	0.0
ENSRNOG00000000054	306338	ensembl_gene_id	R. norvegicus	306338	R. norvegicus	0.0	0.0	0.0	0.0	0.0	0.0	0.0	0.0	0.0	0.0	0.0	0.0	0.0	0.0	0.0	0.0	0.0	0.0	0.0	0.0
ENSRNOG00000023322	362040	ensembl_gene_id	R. norvegicus	362040	R. norvegicus	0.0	0.0	0.0	0.0	1.0	0.0	0.0	0.0	0.0	0.0	0.0	0.0	0.0	0.0	0.0	0.0	0.0	0.0	0.0	0.0
ENSRNOG00000012616	29411	ensembl_gene_id	R. norvegicus	29411	R. norvegicus	0.0	0.0	0.0	0.0	0.0	0.0	0.0	0.0	0.0	0.0	0.0	0.0	0.0	0.0	0.0	0.0	0.0	0.0	0.0	0.0
ENSRNOG00000043094	690163	ensembl_gene_id	R. norvegicus	690163	R. norvegicus	0.0	0.0	0.0	0.0	0.0	0.0	0.0	0.0	0.0	0.0	0.0	0.0	0.0	0.0	0.0	0.0	0.0	0.0	0.0	0.0
ENSRNOG00000062652	687780	ensembl_gene_id	R. norvegicus	687780	R. norvegicus	1.0	0.0	0.0	0.0	0.0	0.0	0.0	0.0	0.0	0.0	0.0	0.0	0.0	0.0	0.0	0.0	0.0	0.0	0.0	0.0
ENSRNOG00000021262	50622	ensembl_gene_id	R. norvegicus	50622	R. norvegicus	0.0	0.0	0.0	0.0	0.0	0.0	0.0	0.0	0.0	0.0	0.0	0.0	0.0	0.0	0.0	0.0	0.0	0.0	0.0	0.0
ENSRNOG00000001224	309684	ensembl_gene_id	R. norvegicus	309684	R. norvegicus	0.0	0.0	0.0	0.0	0.0	0.0	0.0	0.0	0.0	0.0	0.0	0.0	0.0	0.0	0.0	0.0	0.0	0.0	0.0	0.0
ENSRNOG00000014272	296709	ensembl_gene_id	R. norvegicus	296709	R. norvegicus	1.0	0.0	0.0	0.0	0.0	0.0	0.0	0.0	0.0	0.0	0.0	0.0	0.0	0.0	0.0	0.0	0.0	0.0	0.0	0.0
ENSRNOG00000018795	290641	ensembl_gene_id	R. norvegicus	290641	R. norvegicus	1.0	0.0	0.0	0.0	0.0	0.0	0.0	0.0	0.0	0.0	0.0	0.0	0.0	0.0	0.0	0.0	0.0	0.0	1.0	0.0
ENSRNOG00000062492	120102456	ensembl_gene_id	R. norvegicus	120102456	R. norvegicus	0.0	0.0	0.0	0.0	0.0	0.0	0.0	0.0	0.0	0.0	0.0	0.0	0.0	0.0	0.0	0.0	0.0	0.0	0.0	0.0
ENSRNOG00000031315	81769	ensembl_gene_id	R. norvegicus	81769	R. norvegicus	1.0	0.0	0.0	0.0	0.0	0.0	0.0	0.0	0.0	0.0	0.0	0.0	0.0	0.0	0.0	0.0	0.0	0.0	0.0	0.0
ENSRNOG00000006228	116598	ensembl_gene_id	R. norvegicus	116598	R. norvegicus	0.0	0.0	1.0	1.0	0.0	0.0	0.0	0.0	0.0	1.0	0.0	0.0	0.0	0.0	0.0	0.0	0.0	0.0	0.0	0.0
ENSRNOG00000046883	501282	ensembl_gene_id	R. norvegicus	501282	R. norvegicus	0.0	0.0	0.0	0.0	0.0	0.0	0.0	0.0	0.0	0.0	0.0	0.0	0.0	0.0	0.0	0.0	0.0	0.0	0.0	0.0
ENSRNOG00000042592	54290	ensembl_gene_id	R. norvegicus	54290	R. norvegicus	0.0	0.0	0.0	0.0	0.0	0.0	0.0	0.0	0.0	0.0	0.0	0.0	0.0	0.0	0.0	0.0	0.0	0.0	0.0	0.0
ENSRNOG00000012989	313057	ensembl_gene_id	R. norvegicus	313057	R. norvegicus	0.0	0.0	0.0	0.0	0.0	0.0	0.0	0.0	0.0	0.0	0.0	0.0	0.0	0.0	0.0	0.0	0.0	0.0	0.0	0.0
ENSRNOG00000010227	314325	ensembl_gene_id	R. norvegicus	314325	R. norvegicus	0.0	0.0	0.0	0.0	0.0	0.0	0.0	0.0	0.0	0.0	0.0	0.0	0.0	0.0	0.0	0.0	0.0	0.0	0.0	0.0
ENSRNOG00000038106	100359928	ensembl_gene_id	R. norvegicus	100359928	R. norvegicus	0.0	0.0	0.0	0.0	0.0	0.0	0.0	0.0	0.0	0.0	0.0	0.0	0.0	0.0	0.0	0.0	0.0	0.0	0.0	0.0
ENSRNOG00000010712	307861	ensembl_gene_id	R. norvegicus	307861	R. norvegicus	0.0	0.0	0.0	0.0	0.0	0.0	0.0	0.0	0.0	0.0	0.0	0.0	0.0	0.0	0.0	0.0	0.0	0.0	0.0	0.0
ENSRNOG00000010298	289754	ensembl_gene_id	R. norvegicus	289754	R. norvegicus	0.0	1.0	1.0	0.0	0.0	0.0	0.0	0.0	1.0	0.0	0.0	1.0	0.0	0.0	0.0	0.0	0.0	0.0	0.0	0.0
ENSRNOG00000069627	108351584	ensembl_gene_id	R. norvegicus	108351584	R. norvegicus	0.0	0.0	0.0	0.0	0.0	0.0	0.0	0.0	0.0	0.0	0.0	0.0	0.0	0.0	0.0	0.0	0.0	0.0	0.0	0.0
ENSRNOG00000005203	689134	ensembl_gene_id	R. norvegicus	689134	R. norvegicus	0.0	0.0	0.0	0.0	0.0	1.0	0.0	0.0	0.0	0.0	0.0	0.0	0.0	0.0	0.0	0.0	0.0	0.0	0.0	0.0
ENSRNOG00000002210	289456	ensembl_gene_id	R. norvegicus	289456	R. norvegicus	0.0	0.0	0.0	0.0	0.0	0.0	0.0	0.0	0.0	0.0	0.0	0.0	0.0	0.0	0.0	0.0	0.0	0.0	0.0	0.0
ENSRNOG00000009090	192275	ensembl_gene_id	R. norvegicus	192275	R. norvegicus	0.0	0.0	0.0	0.0	1.0	0.0	0.0	0.0	0.0	0.0	0.0	0.0	0.0	0.0	0.0	0.0	0.0	0.0	0.0	0.0
ENSRNOG00000069818	102552770	ensembl_gene_id	R. norvegicus	102552770	R. norvegicus	0.0	0.0	0.0	0.0	0.0	0.0	0.0	0.0	0.0	0.0	0.0	0.0	0.0	0.0	0.0	0.0	0.0	0.0	0.0	0.0
ENSRNOG00000047880	288514	ensembl_gene_id	R. norvegicus	288514	R. norvegicus	0.0	1.0	0.0	0.0	0.0	0.0	0.0	0.0	0.0	0.0	0.0	0.0	0.0	0.0	0.0	0.0	0.0	0.0	0.0	0.0
ENSRNOG00000034078	25701	ensembl_gene_id	R. norvegicus	25701	R. norvegicus	0.0	0.0	0.0	0.0	0.0	0.0	0.0	0.0	0.0	0.0	0.0	0.0	0.0	0.0	0.0	0.0	0.0	0.0	0.0	0.0
ENSRNOG00000003536	360521	ensembl_gene_id	R. norvegicus	360521	R. norvegicus	0.0	0.0	0.0	0.0	0.0	0.0	0.0	0.0	0.0	0.0	0.0	0.0	0.0	0.0	0.0	0.0	0.0	0.0	0.0	0.0
ENSRNOG00000008555	122772	ensembl_gene_id	R. norvegicus	122772	R. norvegicus	1.0	0.0	0.0	0.0	0.0	0.0	0.0	0.0	0.0	0.0	0.0	0.0	0.0	0.0	0.0	0.0	0.0	0.0	0.0	0.0
ENSRNOG00000024264	304317	ensembl_gene_id	R. norvegicus	304317	R. norvegicus	0.0	0.0	0.0	0.0	0.0	0.0	0.0	0.0	0.0	0.0	0.0	0.0	0.0	0.0	0.0	0.0	0.0	0.0	0.0	0.0
ENSRNOG00000055466	100910823	ensembl_gene_id	R. norvegicus	100910823	R. norvegicus	0.0	0.0	1.0	0.0	0.0	0.0	0.0	0.0	0.0	0.0	0.0	0.0	0.0	0.0	0.0	0.0	0.0	0.0	0.0	0.0
ENSRNOG00000004489	361383	ensembl_gene_id	R. norvegicus	361383	R. norvegicus	0.0	0.0	0.0	0.0	0.0	0.0	0.0	0.0	0.0	0.0	0.0	0.0	0.0	0.0	0.0	0.0	0.0	0.0	0.0	0.0
ENSRNOG00000029859	108352551	ensembl_gene_id	R. norvegicus	108352551	R. norvegicus	1.0	0.0	0.0	0.0	0.0	0.0	0.0	0.0	0.0	0.0	0.0	0.0	0.0	0.0	0.0	0.0	0.0	0.0	0.0	0.0
ENSRNOG00000029095	300142	ensembl_gene_id	R. norvegicus	300142	R. norvegicus	0.0	0.0	0.0	0.0	0.0	0.0	0.0	0.0	0.0	0.0	0.0	0.0	0.0	0.0	0.0	0.0	0.0	0.0	0.0	0.0
ENSRNOG00000001104	304298	ensembl_gene_id	R. norvegicus	304298	R. norvegicus	0.0	0.0	0.0	0.0	0.0	0.0	0.0	0.0	0.0	0.0	0.0	0.0	0.0	0.0	0.0	0.0	0.0	0.0	0.0	0.0
ENSRNOG00000063524	100361188	ensembl_gene_id	R. norvegicus	100361188	R. norvegicus	0.0	0.0	0.0	0.0	0.0	0.0	0.0	0.0	0.0	0.0	0.0	0.0	0.0	0.0	0.0	0.0	0.0	0.0	0.0	0.0
ENSRNOG00000008639	171350	ensembl_gene_id	R. norvegicus	171350	R. norvegicus	0.0	0.0	0.0	0.0	0.0	0.0	0.0	0.0	0.0	0.0	0.0	0.0	0.0	0.0	0.0	0.0	0.0	0.0	0.0	0.0
ENSRNOG00000015636	296618	ensembl_gene_id	R. norvegicus	296618	R. norvegicus	0.0	0.0	0.0	0.0	0.0	0.0	0.0	0.0	0.0	0.0	0.0	0.0	0.0	0.0	0.0	0.0	0.0	0.0	0.0	0.0
ENSRNOG00000018267	316583	ensembl_gene_id	R. norvegicus	316583	R. norvegicus	0.0	0.0	0.0	0.0	1.0	0.0	0.0	0.0	0.0	0.0	0.0	0.0	0.0	0.0	0.0	0.0	1.0	0.0	0.0	0.0
ENSRNOG00000065794	246760	ensembl_gene_id	R. norvegicus	246760	R. norvegicus	0.0	0.0	0.0	0.0	0.0	0.0	0.0	0.0	0.0	0.0	0.0	0.0	0.0	0.0	0.0	0.0	0.0	0.0	0.0	0.0
ENSRNOG00000008659	307178	ensembl_gene_id	R. norvegicus	307178	R. norvegicus	0.0	0.0	0.0	0.0	0.0	0.0	0.0	0.0	0.0	0.0	0.0	0.0	1.0	0.0	0.0	0.0	0.0	0.0	0.0	0.0
ENSRNOG00000016587	25338	ensembl_gene_id	R. norvegicus	25338	R. norvegicus	0.0	0.0	0.0	0.0	0.0	0.0	0.0	0.0	0.0	0.0	0.0	0.0	0.0	0.0	0.0	0.0	0.0	0.0	0.0	0.0
ENSRNOG00000014624	290549	ensembl_gene_id	R. norvegicus	290549	R. norvegicus	0.0	0.0	1.0	0.0	0.0	0.0	0.0	0.0	0.0	0.0	0.0	0.0	0.0	0.0	0.0	0.0	0.0	0.0	0.0	0.0
ENSRNOG00000024945	305477	ensembl_gene_id	R. norvegicus	305477	R. norvegicus	0.0	0.0	0.0	0.0	0.0	0.0	0.0	0.0	0.0	0.0	0.0	0.0	0.0	0.0	0.0	0.0	0.0	0.0	0.0	0.0
ENSRNOG00000031641						nan	nan	nan	nan	nan	nan	nan	nan	nan	nan	nan	nan	nan	nan	nan	nan	nan	nan	nan	nan
ENSRNOG00000004923	503027	ensembl_gene_id	R. norvegicus	503027	R. norvegicus	0.0	0.0	0.0	0.0	0.0	0.0	0.0	0.0	0.0	0.0	0.0	0.0	0.0	0.0	0.0	0.0	0.0	0.0	0.0	0.0
ENSRNOG00000010746	28298	ensembl_gene_id	R. norvegicus	28298	R. norvegicus	1.0	0.0	0.0	0.0	0.0	0.0	0.0	0.0	0.0	0.0	0.0	0.0	0.0	0.0	0.0	0.0	0.0	0.0	1.0	0.0
ENSRNOG00000063843	680032	ensembl_gene_id	R. norvegicus	680032	R. norvegicus	0.0	0.0	0.0	0.0	0.0	0.0	0.0	0.0	0.0	0.0	0.0	0.0	0.0	0.0	0.0	0.0	0.0	0.0	0.0	0.0
ENSRNOG00000023130	289357	ensembl_gene_id	R. norvegicus	289357	R. norvegicus	0.0	0.0	0.0	0.0	0.0	0.0	0.0	0.0	0.0	0.0	0.0	0.0	0.0	0.0	0.0	0.0	0.0	0.0	0.0	0.0
ENSRNOG00000066953						nan	nan	nan	nan	nan	nan	nan	nan	nan	nan	nan	nan	nan	nan	nan	nan	nan	nan	nan	nan
ENSRNOG00000021156	89811	ensembl_gene_id	R. norvegicus	89811	R. norvegicus	0.0	0.0	0.0	0.0	1.0	0.0	0.0	0.0	0.0	0.0	0.0	0.0	0.0	0.0	0.0	0.0	0.0	0.0	0.0	0.0
ENSRNOG00000018327	309071	ensembl_gene_id	R. norvegicus	309071	R. norvegicus	0.0	0.0	0.0	0.0	0.0	0.0	0.0	0.0	0.0	0.0	0.0	0.0	0.0	0.0	0.0	0.0	0.0	0.0	0.0	0.0
ENSRNOG00000001348	117030	ensembl_gene_id	R. norvegicus	117030	R. norvegicus	0.0	0.0	1.0	1.0	0.0	0.0	0.0	0.0	0.0	0.0	0.0	0.0	0.0	0.0	0.0	0.0	0.0	0.0	0.0	0.0
ENSRNOG00000000569	690899	ensembl_gene_id	R. norvegicus	690899	R. norvegicus	0.0	0.0	0.0	1.0	0.0	0.0	0.0	0.0	0.0	0.0	0.0	0.0	0.0	0.0	0.0	0.0	0.0	0.0	0.0	0.0
ENSRNOG00000029500	25217	ensembl_gene_id	R. norvegicus	25217	R. norvegicus	1.0	0.0	0.0	0.0	0.0	0.0	1.0	0.0	0.0	0.0	0.0	0.0	0.0	0.0	0.0	0.0	0.0	0.0	0.0	0.0
ENSRNOG00000031052	100362751	ensembl_gene_id	R. norvegicus	100362751	R. norvegicus	1.0	0.0	0.0	0.0	0.0	0.0	0.0	0.0	0.0	0.0	0.0	0.0	0.0	0.0	0.0	0.0	0.0	0.0	1.0	0.0
ENSRNOG00000050828	309004	ensembl_gene_id	R. norvegicus	309004	R. norvegicus	0.0	0.0	0.0	0.0	0.0	0.0	0.0	0.0	0.0	0.0	0.0	0.0	0.0	0.0	0.0	0.0	0.0	0.0	0.0	0.0
ENSRNOG00000009151	100911970	ensembl_gene_id	R. norvegicus	100911970	R. norvegicus	0.0	0.0	0.0	0.0	0.0	0.0	0.0	0.0	0.0	0.0	0.0	0.0	0.0	0.0	0.0	0.0	0.0	0.0	0.0	0.0
ENSRNOG00000001982	171136	ensembl_gene_id	R. norvegicus	171136	R. norvegicus	0.0	0.0	0.0	0.0	0.0	0.0	0.0	0.0	0.0	0.0	0.0	0.0	0.0	0.0	0.0	0.0	0.0	0.0	0.0	0.0
ENSRNOG00000001706	84009	ensembl_gene_id	R. norvegicus	84009	R. norvegicus	0.0	1.0	0.0	0.0	0.0	0.0	0.0	0.0	0.0	0.0	0.0	1.0	0.0	0.0	0.0	0.0	0.0	0.0	0.0	0.0
ENSRNOG00000011078	84596	ensembl_gene_id	R. norvegicus	84596	R. norvegicus	0.0	0.0	0.0	0.0	0.0	0.0	0.0	1.0	0.0	0.0	0.0	0.0	0.0	0.0	0.0	0.0	0.0	0.0	0.0	0.0
ENSRNOG00000046028	366403	ensembl_gene_id	R. norvegicus	366403	R. norvegicus	0.0	0.0	0.0	0.0	0.0	0.0	0.0	0.0	0.0	0.0	0.0	0.0	0.0	0.0	0.0	0.0	0.0	0.0	0.0	0.0
ENSRNOG00000013974	296131	ensembl_gene_id	R. norvegicus	296131	R. norvegicus	0.0	0.0	0.0	0.0	0.0	0.0	0.0	0.0	0.0	0.0	0.0	0.0	0.0	0.0	0.0	0.0	0.0	0.0	0.0	0.0
ENSRNOG00000029512	100361854	ensembl_gene_id	R. norvegicus	100361854	R. norvegicus	1.0	0.0	0.0	0.0	0.0	0.0	0.0	0.0	0.0	0.0	0.0	0.0	0.0	0.0	0.0	0.0	0.0	0.0	0.0	0.0
ENSRNOG00000019982	292710	ensembl_gene_id	R. norvegicus	292710	R. norvegicus	0.0	0.0	0.0	0.0	0.0	0.0	0.0	0.0	0.0	0.0	0.0	0.0	0.0	0.0	0.0	0.0	0.0	0.0	0.0	0.0
ENSRNOG00000003783	681066	ensembl_gene_id	R. norvegicus	681066	R. norvegicus	0.0	0.0	0.0	0.0	0.0	0.0	0.0	0.0	0.0	0.0	0.0	0.0	1.0	0.0	0.0	1.0	0.0	0.0	0.0	0.0
ENSRNOG00000059900	378947	ensembl_gene_id	R. norvegicus	378947	R. norvegicus	0.0	0.0	0.0	0.0	0.0	0.0	0.0	0.0	0.0	0.0	0.0	0.0	0.0	0.0	1.0	0.0	0.0	0.0	0.0	0.0
ENSRNOG00000010466	296733	ensembl_gene_id	R. norvegicus	296733	R. norvegicus	0.0	0.0	0.0	0.0	1.0	0.0	0.0	0.0	0.0	0.0	0.0	0.0	0.0	0.0	0.0	0.0	1.0	0.0	0.0	0.0
ENSRNOG00000028243	690315	ensembl_gene_id	R. norvegicus	690315	R. norvegicus	0.0	0.0	1.0	0.0	1.0	0.0	0.0	0.0	0.0	0.0	0.0	0.0	0.0	0.0	0.0	0.0	0.0	0.0	0.0	0.0
ENSRNOG00000032822	120094652	ensembl_gene_id	R. norvegicus	120094652	R. norvegicus	1.0	0.0	0.0	0.0	0.0	0.0	0.0	0.0	0.0	0.0	0.0	0.0	0.0	0.0	0.0	0.0	0.0	0.0	0.0	0.0
ENSRNOG00000052393	361722	ensembl_gene_id	R. norvegicus	361722	R. norvegicus	0.0	0.0	0.0	0.0	0.0	0.0	0.0	0.0	0.0	0.0	0.0	0.0	1.0	0.0	0.0	0.0	0.0	0.0	0.0	0.0
ENSRNOG00000069468						nan	nan	nan	nan	nan	nan	nan	nan	nan	nan	nan	nan	nan	nan	nan	nan	nan	nan	nan	nan
ENSRNOG00000005524	289809	ensembl_gene_id	R. norvegicus	289809	R. norvegicus	0.0	0.0	0.0	0.0	0.0	0.0	0.0	0.0	0.0	0.0	0.0	0.0	0.0	0.0	0.0	0.0	0.0	0.0	0.0	0.0
ENSRNOG00000065682						nan	nan	nan	nan	nan	nan	nan	nan	nan	nan	nan	nan	nan	nan	nan	nan	nan	nan	nan	nan
ENSRNOG00000025164	25334	ensembl_gene_id	R. norvegicus	25334	R. norvegicus	0.0	0.0	1.0	0.0	0.0	0.0	0.0	0.0	1.0	0.0	0.0	0.0	0.0	0.0	0.0	0.0	0.0	0.0	0.0	0.0
ENSRNOG00000006968	297372	ensembl_gene_id	R. norvegicus	297372	R. norvegicus	1.0	0.0	0.0	0.0	0.0	0.0	0.0	0.0	0.0	0.0	0.0	0.0	0.0	0.0	0.0	0.0	0.0	0.0	0.0	0.0
ENSRNOG00000040101	502110	ensembl_gene_id	R. norvegicus	502110	R. norvegicus	0.0	0.0	0.0	0.0	0.0	0.0	0.0	0.0	0.0	0.0	0.0	0.0	0.0	0.0	0.0	0.0	0.0	0.0	0.0	0.0
ENSRNOG00000069062						nan	nan	nan	nan	nan	nan	nan	nan	nan	nan	nan	nan	nan	nan	nan	nan	nan	nan	nan	nan
ENSRNOG00000027622	362883	ensembl_gene_id	R. norvegicus	362883	R. norvegicus	0.0	0.0	0.0	0.0	0.0	0.0	0.0	0.0	0.0	0.0	0.0	0.0	0.0	0.0	0.0	0.0	0.0	0.0	0.0	0.0
ENSRNOG00000020692	361727	ensembl_gene_id	R. norvegicus	361727	R. norvegicus	0.0	0.0	0.0	0.0	0.0	0.0	0.0	0.0	0.0	0.0	0.0	0.0	0.0	0.0	0.0	0.0	0.0	0.0	0.0	0.0
ENSRNOG00000015385	298575	ensembl_gene_id	R. norvegicus	298575	R. norvegicus	0.0	0.0	0.0	0.0	0.0	0.0	0.0	0.0	0.0	0.0	0.0	0.0	1.0	0.0	0.0	0.0	0.0	0.0	0.0	0.0
ENSRNOG00000014161	315988	ensembl_gene_id	R. norvegicus	315988	R. norvegicus	0.0	0.0	0.0	0.0	0.0	0.0	0.0	0.0	0.0	0.0	0.0	0.0	0.0	0.0	0.0	0.0	0.0	0.0	0.0	0.0
ENSRNOG00000016781	64367	ensembl_gene_id	R. norvegicus	64367	R. norvegicus	0.0	0.0	0.0	1.0	0.0	0.0	0.0	0.0	0.0	0.0	0.0	0.0	0.0	0.0	0.0	0.0	0.0	0.0	0.0	0.0
ENSRNOG00000024530	365361	ensembl_gene_id	R. norvegicus	365361	R. norvegicus	0.0	0.0	0.0	0.0	0.0	0.0	0.0	0.0	0.0	0.0	0.0	0.0	0.0	0.0	0.0	0.0	0.0	0.0	0.0	0.0
ENSRNOG00000068332						nan	nan	nan	nan	nan	nan	nan	nan	nan	nan	nan	nan	nan	nan	nan	nan	nan	nan	nan	nan
ENSRNOG00000000230	360495	ensembl_gene_id	R. norvegicus	360495	R. norvegicus	0.0	0.0	0.0	1.0	1.0	0.0	0.0	0.0	0.0	0.0	0.0	0.0	0.0	0.0	0.0	0.0	0.0	0.0	0.0	0.0
ENSRNOG00000019354	89830	ensembl_gene_id	R. norvegicus	89830	R. norvegicus	0.0	1.0	0.0	1.0	0.0	0.0	0.0	0.0	0.0	0.0	0.0	0.0	0.0	0.0	0.0	0.0	0.0	0.0	0.0	0.0
ENSRNOG00000009263	170512	ensembl_gene_id	R. norvegicus	170512	R. norvegicus	0.0	1.0	0.0	0.0	0.0	0.0	0.0	0.0	0.0	0.0	0.0	0.0	0.0	0.0	1.0	0.0	0.0	0.0	0.0	0.0
ENSRNOG00000019950	309157	ensembl_gene_id	R. norvegicus	309157	R. norvegicus	0.0	0.0	0.0	0.0	0.0	0.0	0.0	0.0	0.0	0.0	0.0	0.0	0.0	0.0	0.0	0.0	0.0	0.0	0.0	0.0
ENSRNOG00000021718	362472	ensembl_gene_id	R. norvegicus	362472	R. norvegicus	0.0	0.0	0.0	0.0	0.0	0.0	0.0	0.0	0.0	0.0	0.0	0.0	0.0	0.0	0.0	0.0	0.0	0.0	0.0	0.0
ENSRNOG00000004421	299841	ensembl_gene_id	R. norvegicus	299841	R. norvegicus	0.0	0.0	0.0	0.0	1.0	0.0	0.0	0.0	0.0	0.0	0.0	0.0	0.0	0.0	0.0	0.0	0.0	0.0	0.0	0.0
ENSRNOG00000017325	65132	ensembl_gene_id	R. norvegicus	65132	R. norvegicus	0.0	0.0	0.0	0.0	0.0	0.0	0.0	0.0	0.0	0.0	0.0	0.0	0.0	0.0	0.0	0.0	0.0	0.0	0.0	0.0
ENSRNOG00000014872	310843	ensembl_gene_id	R. norvegicus	310843	R. norvegicus	0.0	0.0	0.0	0.0	0.0	0.0	0.0	0.0	0.0	0.0	0.0	0.0	0.0	0.0	0.0	0.0	0.0	0.0	0.0	0.0
ENSRNOG00000029528	24250	ensembl_gene_id	R. norvegicus	24250	R. norvegicus	0.0	1.0	0.0	0.0	0.0	0.0	0.0	0.0	0.0	0.0	0.0	0.0	0.0	0.0	0.0	0.0	0.0	0.0	0.0	0.0
ENSRNOG00000000937	288454	ensembl_gene_id	R. norvegicus	288454	R. norvegicus	0.0	0.0	0.0	0.0	0.0	0.0	0.0	0.0	0.0	0.0	0.0	0.0	0.0	0.0	0.0	1.0	0.0	0.0	0.0	0.0
ENSRNOG00000029082	499244	ensembl_gene_id	R. norvegicus	499244	R. norvegicus	0.0	0.0	0.0	0.0	0.0	0.0	0.0	0.0	0.0	0.0	0.0	0.0	0.0	0.0	0.0	1.0	0.0	0.0	0.0	0.0
ENSRNOG00000011335	117097	ensembl_gene_id	R. norvegicus	117097	R. norvegicus	0.0	0.0	0.0	0.0	0.0	0.0	0.0	0.0	0.0	0.0	0.0	0.0	0.0	0.0	0.0	0.0	0.0	0.0	0.0	0.0
ENSRNOG00000007283	289874	ensembl_gene_id	R. norvegicus	289874	R. norvegicus	0.0	0.0	1.0	0.0	0.0	0.0	0.0	0.0	0.0	0.0	0.0	0.0	0.0	0.0	0.0	0.0	0.0	0.0	0.0	0.0
ENSRNOG00000030321						nan	nan	nan	nan	nan	nan	nan	nan	nan	nan	nan	nan	nan	nan	nan	nan	nan	nan	nan	nan
ENSRNOG00000015054	290363	ensembl_gene_id	R. norvegicus	290363	R. norvegicus	0.0	0.0	0.0	0.0	0.0	0.0	0.0	0.0	0.0	0.0	0.0	0.0	0.0	0.0	0.0	0.0	0.0	0.0	0.0	0.0
ENSRNOG00000016949	691431	ensembl_gene_id	R. norvegicus	691431	R. norvegicus	0.0	0.0	0.0	0.0	0.0	0.0	0.0	0.0	0.0	0.0	0.0	0.0	0.0	0.0	0.0	0.0	0.0	0.0	0.0	0.0
ENSRNOG00000015967						nan	nan	nan	nan	nan	nan	nan	nan	nan	nan	nan	nan	nan	nan	nan	nan	nan	nan	nan	nan
ENSRNOG00000001712	287983	ensembl_gene_id	R. norvegicus	287983	R. norvegicus	0.0	0.0	0.0	0.0	1.0	0.0	0.0	0.0	0.0	0.0	0.0	0.0	0.0	0.0	0.0	0.0	0.0	0.0	0.0	0.0
ENSRNOG00000020922	192245	ensembl_gene_id	R. norvegicus	192245	R. norvegicus	0.0	0.0	0.0	1.0	0.0	0.0	0.0	0.0	0.0	0.0	0.0	0.0	0.0	0.0	0.0	0.0	0.0	0.0	0.0	0.0
ENSRNOG00000033152	100360679	ensembl_gene_id	R. norvegicus	100360679	R. norvegicus	1.0	0.0	0.0	0.0	0.0	0.0	0.0	0.0	0.0	0.0	0.0	0.0	0.0	0.0	0.0	0.0	0.0	0.0	0.0	0.0
ENSRNOG00000012083	303692	ensembl_gene_id	R. norvegicus	303692	R. norvegicus	0.0	0.0	0.0	0.0	1.0	0.0	0.0	0.0	0.0	0.0	0.0	0.0	0.0	0.0	0.0	0.0	0.0	0.0	0.0	0.0
ENSRNOG00000026716	29257	ensembl_gene_id	R. norvegicus	29257	R. norvegicus	1.0	0.0	0.0	0.0	0.0	0.0	0.0	0.0	0.0	0.0	0.0	0.0	0.0	0.0	0.0	0.0	0.0	0.0	1.0	0.0
ENSRNOG00000000902	288444	ensembl_gene_id	R. norvegicus	288444	R. norvegicus	0.0	0.0	0.0	1.0	0.0	0.0	0.0	0.0	0.0	0.0	0.0	0.0	0.0	0.0	0.0	0.0	0.0	0.0	0.0	0.0
ENSRNOG00000027784	308843	ensembl_gene_id	R. norvegicus	308843	R. norvegicus	0.0	0.0	0.0	0.0	0.0	0.0	0.0	0.0	0.0	0.0	0.0	0.0	0.0	0.0	0.0	0.0	0.0	0.0	0.0	0.0
ENSRNOG00000051952	500040	ensembl_gene_id	R. norvegicus	500040	R. norvegicus	0.0	0.0	0.0	0.0	0.0	0.0	0.0	0.0	0.0	0.0	0.0	0.0	0.0	0.0	0.0	0.0	0.0	0.0	0.0	0.0
ENSRNOG00000015679	361364	ensembl_gene_id	R. norvegicus	361364	R. norvegicus	0.0	0.0	0.0	0.0	0.0	0.0	0.0	0.0	0.0	0.0	0.0	0.0	0.0	0.0	0.0	0.0	0.0	0.0	0.0	0.0
ENSRNOG00000015830	499287	ensembl_gene_id	R. norvegicus	499287	R. norvegicus	0.0	0.0	0.0	0.0	0.0	0.0	0.0	0.0	0.0	0.0	0.0	0.0	0.0	0.0	0.0	0.0	0.0	0.0	0.0	0.0
ENSRNOG00000046112	687118	ensembl_gene_id	R. norvegicus	687118	R. norvegicus	0.0	0.0	0.0	0.0	0.0	0.0	0.0	0.0	0.0	0.0	0.0	0.0	0.0	0.0	0.0	0.0	0.0	0.0	0.0	0.0
ENSRNOG00000047714	245953	ensembl_gene_id	R. norvegicus	245953	R. norvegicus	0.0	0.0	0.0	0.0	0.0	0.0	0.0	0.0	0.0	0.0	0.0	0.0	0.0	0.0	0.0	0.0	0.0	0.0	0.0	0.0
ENSRNOG00000001004	360801	ensembl_gene_id	R. norvegicus	360801	R. norvegicus	0.0	1.0	0.0	0.0	0.0	0.0	0.0	0.0	0.0	0.0	0.0	0.0	0.0	0.0	0.0	0.0	0.0	0.0	0.0	0.0
ENSRNOG00000010461	294744	ensembl_gene_id	R. norvegicus	294744	R. norvegicus	0.0	0.0	0.0	0.0	0.0	0.0	0.0	0.0	0.0	0.0	0.0	0.0	0.0	0.0	0.0	0.0	0.0	0.0	0.0	0.0
ENSRNOG00000048059	681682	ensembl_gene_id	R. norvegicus	681682	R. norvegicus	0.0	0.0	0.0	0.0	0.0	0.0	0.0	0.0	0.0	0.0	0.0	0.0	0.0	0.0	0.0	0.0	0.0	0.0	0.0	0.0
ENSRNOG00000009824	290749	ensembl_gene_id	R. norvegicus	290749	R. norvegicus	0.0	0.0	0.0	0.0	0.0	0.0	0.0	0.0	0.0	0.0	0.0	0.0	0.0	0.0	0.0	0.0	0.0	0.0	0.0	0.0
ENSRNOG00000069806	503169	ensembl_gene_id	R. norvegicus	503169	R. norvegicus	1.0	0.0	0.0	0.0	0.0	0.0	0.0	0.0	0.0	0.0	0.0	0.0	0.0	0.0	0.0	0.0	0.0	0.0	0.0	0.0
ENSRNOG00000013508	64298	ensembl_gene_id	R. norvegicus	64298	R. norvegicus	1.0	0.0	0.0	0.0	0.0	0.0	0.0	0.0	0.0	0.0	0.0	0.0	0.0	0.0	0.0	0.0	0.0	0.0	1.0	0.0
ENSRNOG00000004812	311384	ensembl_gene_id	R. norvegicus	311384	R. norvegicus	0.0	0.0	0.0	0.0	0.0	0.0	0.0	0.0	0.0	0.0	0.0	1.0	0.0	0.0	0.0	0.0	0.0	0.0	0.0	0.0
ENSRNOG00000066047	689284	ensembl_gene_id	R. norvegicus	689284	R. norvegicus	1.0	0.0	0.0	0.0	0.0	0.0	0.0	0.0	0.0	0.0	0.0	0.0	0.0	0.0	0.0	0.0	0.0	0.0	1.0	0.0
ENSRNOG00000007089	63865	ensembl_gene_id	R. norvegicus	63865	R. norvegicus	0.0	0.0	0.0	1.0	0.0	0.0	0.0	0.0	0.0	0.0	0.0	0.0	0.0	0.0	0.0	0.0	0.0	0.0	0.0	0.0
ENSRNOG00000063481	120099984	ensembl_gene_id	R. norvegicus	120099984	R. norvegicus	0.0	0.0	0.0	0.0	0.0	0.0	0.0	0.0	0.0	0.0	0.0	0.0	0.0	0.0	0.0	0.0	0.0	0.0	0.0	0.0
ENSRNOG00000021082	361577	ensembl_gene_id	R. norvegicus	361577	R. norvegicus	0.0	0.0	0.0	0.0	0.0	1.0	0.0	0.0	0.0	0.0	0.0	0.0	1.0	0.0	0.0	0.0	0.0	0.0	0.0	0.0
ENSRNOG00000011029	65166	ensembl_gene_id	R. norvegicus	65166	R. norvegicus	1.0	0.0	0.0	1.0	0.0	0.0	0.0	0.0	0.0	0.0	0.0	0.0	0.0	1.0	0.0	0.0	0.0	0.0	0.0	0.0
ENSRNOG00000061046	500010	ensembl_gene_id	R. norvegicus	500010	R. norvegicus	0.0	0.0	0.0	0.0	0.0	0.0	0.0	0.0	0.0	0.0	0.0	0.0	0.0	0.0	0.0	0.0	0.0	0.0	0.0	0.0
ENSRNOG00000068880						nan	nan	nan	nan	nan	nan	nan	nan	nan	nan	nan	nan	nan	nan	nan	nan	nan	nan	nan	nan
ENSRNOG00000065592						nan	nan	nan	nan	nan	nan	nan	nan	nan	nan	nan	nan	nan	nan	nan	nan	nan	nan	nan	nan
ENSRNOG00000057761	295324	ensembl_gene_id	R. norvegicus	295324	R. norvegicus	0.0	0.0	0.0	0.0	0.0	0.0	0.0	0.0	0.0	0.0	0.0	0.0	0.0	0.0	0.0	0.0	0.0	0.0	0.0	0.0
ENSRNOG00000045532	25457	ensembl_gene_id	R. norvegicus	25457	R. norvegicus	0.0	0.0	0.0	0.0	0.0	0.0	0.0	0.0	0.0	0.0	0.0	0.0	0.0	0.0	0.0	0.0	0.0	0.0	0.0	0.0
ENSRNOG00000018796	85430	ensembl_gene_id	R. norvegicus	85430	R. norvegicus	0.0	0.0	1.0	0.0	0.0	1.0	0.0	0.0	0.0	0.0	0.0	0.0	0.0	0.0	0.0	0.0	0.0	0.0	0.0	0.0
ENSRNOG00000057619	303310	ensembl_gene_id	R. norvegicus	303310	R. norvegicus	0.0	0.0	0.0	0.0	0.0	0.0	0.0	0.0	0.0	0.0	0.0	0.0	0.0	0.0	0.0	0.0	0.0	0.0	0.0	0.0
ENSRNOG00000009198	363123	ensembl_gene_id	R. norvegicus	363123	R. norvegicus	0.0	0.0	0.0	0.0	0.0	0.0	0.0	0.0	0.0	0.0	0.0	0.0	0.0	0.0	0.0	0.0	0.0	0.0	0.0	0.0
ENSRNOG00000015551	292485	ensembl_gene_id	R. norvegicus	292485	R. norvegicus	0.0	0.0	0.0	0.0	0.0	0.0	0.0	0.0	0.0	0.0	0.0	0.0	0.0	0.0	0.0	0.0	0.0	0.0	0.0	0.0
ENSRNOG00000017051	361110	ensembl_gene_id	R. norvegicus	361110	R. norvegicus	0.0	0.0	0.0	0.0	0.0	0.0	0.0	0.0	0.0	0.0	0.0	0.0	0.0	0.0	0.0	0.0	0.0	0.0	0.0	0.0
ENSRNOG00000002379	317316	ensembl_gene_id	R. norvegicus	317316	R. norvegicus	0.0	0.0	0.0	0.0	0.0	0.0	0.0	0.0	0.0	0.0	0.0	0.0	0.0	0.0	0.0	0.0	0.0	0.0	0.0	0.0
ENSRNOG00000063547	404844	ensembl_gene_id	R. norvegicus	404844	R. norvegicus	0.0	0.0	0.0	0.0	0.0	0.0	0.0	0.0	0.0	0.0	0.0	0.0	0.0	0.0	0.0	0.0	0.0	0.0	0.0	0.0
ENSRNOG00000037371	679600	ensembl_gene_id	R. norvegicus	679600	R. norvegicus	0.0	0.0	0.0	0.0	0.0	0.0	0.0	0.0	0.0	0.0	0.0	0.0	0.0	0.0	0.0	0.0	0.0	0.0	0.0	0.0
ENSRNOG00000018427	170671	ensembl_gene_id	R. norvegicus	170671	R. norvegicus	0.0	0.0	0.0	0.0	0.0	0.0	0.0	0.0	0.0	0.0	0.0	0.0	0.0	0.0	0.0	0.0	0.0	0.0	0.0	0.0
ENSRNOG00000018780	307472	ensembl_gene_id	R. norvegicus	307472	R. norvegicus	0.0	0.0	0.0	0.0	0.0	0.0	0.0	0.0	0.0	0.0	0.0	0.0	0.0	0.0	0.0	0.0	0.0	0.0	0.0	0.0
ENSRNOG00000021101	29744	ensembl_gene_id	R. norvegicus	29744	R. norvegicus	0.0	0.0	0.0	0.0	0.0	0.0	0.0	0.0	0.0	0.0	0.0	0.0	0.0	0.0	0.0	0.0	0.0	0.0	0.0	0.0
ENSRNOG00000065861	102550189	ensembl_gene_id	R. norvegicus	102550189	R. norvegicus	0.0	0.0	0.0	0.0	0.0	0.0	0.0	0.0	0.0	0.0	0.0	0.0	0.0	0.0	0.0	0.0	0.0	0.0	0.0	0.0
ENSRNOG00000014603	305941	ensembl_gene_id	R. norvegicus	305941	R. norvegicus	0.0	0.0	0.0	0.0	0.0	0.0	0.0	0.0	0.0	0.0	0.0	0.0	0.0	0.0	0.0	0.0	0.0	0.0	0.0	0.0
ENSRNOG00000017123	24223	ensembl_gene_id	R. norvegicus	24223	R. norvegicus	0.0	0.0	0.0	1.0	0.0	0.0	1.0	0.0	0.0	0.0	0.0	0.0	0.0	0.0	0.0	1.0	0.0	0.0	0.0	0.0
ENSRNOG00000000478						nan	nan	nan	nan	nan	nan	nan	nan	nan	nan	nan	nan	nan	nan	nan	nan	nan	nan	nan	nan
ENSRNOG00000063418	363248	ensembl_gene_id	R. norvegicus	363248	R. norvegicus	1.0	0.0	0.0	0.0	0.0	0.0	0.0	0.0	0.0	0.0	0.0	0.0	0.0	0.0	0.0	0.0	0.0	0.0	0.0	0.0
ENSRNOG00000003050	360520	ensembl_gene_id	R. norvegicus	360520	R. norvegicus	0.0	0.0	0.0	0.0	0.0	0.0	0.0	0.0	0.0	0.0	0.0	0.0	0.0	0.0	0.0	0.0	0.0	0.0	0.0	0.0
ENSRNOG00000008243	311168	ensembl_gene_id	R. norvegicus	311168	R. norvegicus	0.0	0.0	0.0	0.0	0.0	0.0	0.0	0.0	0.0	0.0	0.0	0.0	0.0	0.0	0.0	0.0	0.0	0.0	0.0	0.0
ENSRNOG00000003264	303669	ensembl_gene_id	R. norvegicus	303669	R. norvegicus	0.0	0.0	0.0	0.0	0.0	0.0	0.0	0.0	0.0	0.0	0.0	0.0	0.0	0.0	0.0	0.0	0.0	0.0	0.0	0.0
ENSRNOG00000001303	361828	ensembl_gene_id	R. norvegicus	361828	R. norvegicus	0.0	0.0	0.0	0.0	0.0	0.0	0.0	0.0	0.0	0.0	0.0	0.0	0.0	0.0	0.0	0.0	0.0	0.0	0.0	0.0
ENSRNOG00000017869	292060	ensembl_gene_id	R. norvegicus	292060	R. norvegicus	0.0	0.0	0.0	0.0	0.0	0.0	0.0	0.0	0.0	0.0	0.0	0.0	0.0	0.0	0.0	0.0	0.0	0.0	0.0	0.0
ENSRNOG00000067412						nan	nan	nan	nan	nan	nan	nan	nan	nan	nan	nan	nan	nan	nan	nan	nan	nan	nan	nan	nan
ENSRNOG00000000560	499430	ensembl_gene_id	R. norvegicus	499430	R. norvegicus	0.0	0.0	0.0	0.0	0.0	0.0	0.0	0.0	0.0	0.0	0.0	0.0	0.0	0.0	0.0	0.0	0.0	0.0	0.0	0.0
ENSRNOG00000004733	314443	ensembl_gene_id	R. norvegicus	314443	R. norvegicus	0.0	0.0	0.0	0.0	0.0	0.0	0.0	0.0	0.0	0.0	0.0	0.0	0.0	0.0	0.0	0.0	0.0	0.0	0.0	0.0
ENSRNOG00000014218	689172	ensembl_gene_id	R. norvegicus	689172	R. norvegicus	0.0	0.0	0.0	0.0	0.0	0.0	0.0	0.0	0.0	0.0	0.0	0.0	0.0	0.0	0.0	0.0	0.0	0.0	0.0	0.0
ENSRNOG00000026260	362631	ensembl_gene_id	R. norvegicus	362631	R. norvegicus	1.0	0.0	0.0	0.0	0.0	0.0	0.0	0.0	0.0	0.0	0.0	0.0	0.0	0.0	0.0	0.0	0.0	0.0	1.0	0.0
ENSRNOG00000007492	64701	ensembl_gene_id	R. norvegicus	64701	R. norvegicus	0.0	0.0	0.0	0.0	1.0	0.0	0.0	0.0	0.0	0.0	0.0	0.0	0.0	0.0	0.0	0.0	0.0	0.0	0.0	0.0
ENSRNOG00000048698	683961	ensembl_gene_id	R. norvegicus	683961	R. norvegicus	1.0	0.0	0.0	0.0	0.0	0.0	0.0	0.0	0.0	0.0	0.0	0.0	0.0	0.0	0.0	0.0	0.0	0.0	0.0	0.0
ENSRNOG00000033059	100361647	ensembl_gene_id	R. norvegicus	100361647	R. norvegicus	0.0	0.0	0.0	0.0	1.0	0.0	0.0	0.0	0.0	0.0	0.0	0.0	0.0	0.0	0.0	0.0	0.0	0.0	0.0	0.0
ENSRNOG00000069113	498998	ensembl_gene_id	R. norvegicus	498998	R. norvegicus	0.0	0.0	0.0	0.0	0.0	0.0	0.0	0.0	0.0	0.0	0.0	0.0	0.0	0.0	0.0	0.0	0.0	0.0	0.0	0.0
ENSRNOG00000048736	301119	ensembl_gene_id	R. norvegicus	301119	R. norvegicus	0.0	0.0	0.0	0.0	0.0	0.0	0.0	0.0	0.0	0.0	0.0	0.0	0.0	0.0	0.0	0.0	0.0	0.0	0.0	0.0
ENSRNOG00000007483	117524	ensembl_gene_id	R. norvegicus	117524	R. norvegicus	0.0	0.0	0.0	0.0	0.0	0.0	0.0	0.0	0.0	0.0	0.0	0.0	0.0	0.0	0.0	0.0	0.0	0.0	0.0	0.0
ENSRNOG00000021840	500046	ensembl_gene_id	R. norvegicus	500046	R. norvegicus	0.0	0.0	0.0	0.0	0.0	0.0	0.0	0.0	0.0	0.0	0.0	0.0	0.0	0.0	0.0	0.0	0.0	0.0	0.0	0.0
ENSRNOG00000010791	688510	ensembl_gene_id	R. norvegicus	688510	R. norvegicus	0.0	0.0	0.0	0.0	0.0	0.0	0.0	0.0	0.0	0.0	0.0	0.0	0.0	0.0	0.0	0.0	0.0	0.0	0.0	0.0
ENSRNOG00000034180	81770	ensembl_gene_id	R. norvegicus	81770	R. norvegicus	1.0	0.0	0.0	0.0	0.0	0.0	0.0	0.0	0.0	0.0	0.0	0.0	0.0	0.0	0.0	0.0	0.0	0.0	0.0	0.0
ENSRNOG00000068299						nan	nan	nan	nan	nan	nan	nan	nan	nan	nan	nan	nan	nan	nan	nan	nan	nan	nan	nan	nan
ENSRNOG00000017644	291309	ensembl_gene_id	R. norvegicus	291309	R. norvegicus	0.0	0.0	0.0	0.0	0.0	0.0	0.0	0.0	0.0	0.0	0.0	0.0	0.0	0.0	0.0	0.0	0.0	0.0	0.0	0.0
ENSRNOG00000000893	288616	ensembl_gene_id	R. norvegicus	288616	R. norvegicus	0.0	0.0	0.0	0.0	0.0	0.0	0.0	0.0	0.0	0.0	0.0	0.0	0.0	0.0	0.0	0.0	0.0	0.0	0.0	0.0
ENSRNOG00000020450	301010	ensembl_gene_id	R. norvegicus	301010	R. norvegicus	0.0	0.0	0.0	0.0	0.0	0.0	0.0	0.0	0.0	0.0	0.0	0.0	0.0	0.0	0.0	0.0	0.0	0.0	0.0	0.0
ENSRNOG00000039859	84350	ensembl_gene_id	R. norvegicus	84350	R. norvegicus	0.0	0.0	0.0	0.0	0.0	0.0	0.0	0.0	0.0	0.0	0.0	0.0	0.0	0.0	0.0	0.0	0.0	0.0	0.0	0.0
ENSRNOG00000015441	25084	ensembl_gene_id	R. norvegicus	25084	R. norvegicus	0.0	0.0	0.0	0.0	0.0	0.0	0.0	0.0	0.0	0.0	0.0	0.0	0.0	0.0	0.0	0.0	0.0	0.0	0.0	0.0
ENSRNOG00000004730	311311	ensembl_gene_id	R. norvegicus	311311	R. norvegicus	0.0	0.0	0.0	0.0	0.0	0.0	0.0	0.0	0.0	0.0	0.0	0.0	0.0	0.0	0.0	0.0	0.0	0.0	0.0	0.0
ENSRNOG00000018762	361476	ensembl_gene_id	R. norvegicus	361476	R. norvegicus	0.0	0.0	0.0	0.0	0.0	0.0	0.0	0.0	0.0	0.0	0.0	0.0	0.0	0.0	0.0	0.0	0.0	0.0	0.0	0.0
ENSRNOG00000016038	25332	ensembl_gene_id	R. norvegicus	25332	R. norvegicus	0.0	1.0	0.0	0.0	0.0	0.0	0.0	0.0	0.0	0.0	0.0	0.0	0.0	0.0	0.0	0.0	0.0	0.0	0.0	0.0
ENSRNOG00000003401						nan	nan	nan	nan	nan	nan	nan	nan	nan	nan	nan	nan	nan	nan	nan	nan	nan	nan	nan	nan
ENSRNOG00000024603	29285	ensembl_gene_id	R. norvegicus	29285	R. norvegicus	1.0	0.0	0.0	0.0	0.0	0.0	0.0	0.0	0.0	0.0	0.0	0.0	0.0	0.0	0.0	0.0	0.0	0.0	0.0	0.0
ENSRNOG00000032740	686092	ensembl_gene_id	R. norvegicus	686092	R. norvegicus	0.0	0.0	0.0	0.0	0.0	0.0	0.0	0.0	0.0	0.0	0.0	0.0	0.0	0.0	0.0	0.0	0.0	0.0	0.0	0.0
ENSRNOG00000004430	360672	ensembl_gene_id	R. norvegicus	360672	R. norvegicus	0.0	0.0	0.0	0.0	0.0	0.0	0.0	0.0	0.0	0.0	0.0	0.0	0.0	0.0	0.0	0.0	0.0	0.0	0.0	0.0
ENSRNOG00000009325	24375	ensembl_gene_id	R. norvegicus	24375	R. norvegicus	0.0	0.0	0.0	0.0	0.0	0.0	0.0	0.0	0.0	0.0	0.0	0.0	0.0	0.0	0.0	0.0	0.0	0.0	0.0	0.0
ENSRNOG00000014027	360560	ensembl_gene_id	R. norvegicus	360560	R. norvegicus	0.0	0.0	0.0	0.0	0.0	0.0	0.0	0.0	0.0	0.0	0.0	0.0	0.0	0.0	0.0	0.0	0.0	0.0	0.0	0.0
ENSRNOG00000008664	64556	ensembl_gene_id	R. norvegicus	64556	R. norvegicus	0.0	0.0	0.0	0.0	0.0	0.0	0.0	0.0	0.0	0.0	0.0	0.0	0.0	0.0	0.0	0.0	0.0	0.0	0.0	0.0
ENSRNOG00000026180	361169	ensembl_gene_id	R. norvegicus	361169	R. norvegicus	0.0	0.0	0.0	0.0	0.0	0.0	0.0	0.0	0.0	0.0	0.0	0.0	0.0	0.0	0.0	0.0	0.0	0.0	0.0	0.0
ENSRNOG00000003549	685814	ensembl_gene_id	R. norvegicus	685814	R. norvegicus	0.0	0.0	0.0	0.0	0.0	0.0	0.0	0.0	0.0	0.0	0.0	0.0	0.0	0.0	0.0	0.0	0.0	0.0	0.0	0.0
ENSRNOG00000018461	24629	ensembl_gene_id	R. norvegicus	24629	R. norvegicus	0.0	0.0	0.0	0.0	1.0	0.0	0.0	0.0	0.0	0.0	0.0	1.0	0.0	0.0	0.0	0.0	1.0	0.0	0.0	0.0
ENSRNOG00000039024	288111	ensembl_gene_id	R. norvegicus	288111	R. norvegicus	0.0	0.0	0.0	0.0	0.0	0.0	0.0	0.0	0.0	0.0	0.0	0.0	0.0	0.0	0.0	0.0	0.0	0.0	0.0	0.0
ENSRNOG00000015189	315484	ensembl_gene_id	R. norvegicus	315484	R. norvegicus	0.0	0.0	0.0	0.0	0.0	0.0	0.0	0.0	0.0	0.0	0.0	0.0	0.0	0.0	0.0	0.0	0.0	0.0	0.0	0.0
ENSRNOG00000003136	304965	ensembl_gene_id	R. norvegicus	304965	R. norvegicus	0.0	0.0	0.0	0.0	0.0	0.0	0.0	0.0	0.0	0.0	0.0	0.0	0.0	0.0	0.0	0.0	0.0	0.0	0.0	0.0
ENSRNOG00000020330	310785	ensembl_gene_id	R. norvegicus	310785	R. norvegicus	0.0	0.0	0.0	0.0	0.0	0.0	0.0	0.0	0.0	0.0	0.0	0.0	0.0	0.0	0.0	0.0	0.0	0.0	0.0	0.0
ENSRNOG00000018391	688405	ensembl_gene_id	R. norvegicus	688405	R. norvegicus	0.0	0.0	0.0	0.0	0.0	0.0	0.0	0.0	0.0	0.0	0.0	0.0	0.0	0.0	0.0	0.0	0.0	0.0	0.0	0.0
ENSRNOG00000063108	690171	ensembl_gene_id	R. norvegicus	690171	R. norvegicus	0.0	0.0	0.0	0.0	0.0	0.0	0.0	0.0	0.0	0.0	0.0	0.0	0.0	0.0	0.0	0.0	0.0	0.0	0.0	0.0
ENSRNOG00000055259	308431	ensembl_gene_id	R. norvegicus	308431	R. norvegicus	0.0	0.0	0.0	0.0	0.0	0.0	0.0	0.0	0.0	0.0	0.0	0.0	0.0	0.0	0.0	0.0	0.0	0.0	0.0	0.0
ENSRNOG00000069384	100910768	ensembl_gene_id	R. norvegicus	100910768	R. norvegicus	0.0	0.0	0.0	0.0	0.0	0.0	0.0	0.0	0.0	0.0	0.0	0.0	0.0	0.0	0.0	0.0	0.0	0.0	0.0	0.0
ENSRNOG00000066117						nan	nan	nan	nan	nan	nan	nan	nan	nan	nan	nan	nan	nan	nan	nan	nan	nan	nan	nan	nan
ENSRNOG00000009350	192247	ensembl_gene_id	R. norvegicus	192247	R. norvegicus	0.0	0.0	0.0	0.0	0.0	0.0	0.0	0.0	0.0	0.0	0.0	0.0	0.0	0.0	0.0	0.0	0.0	0.0	0.0	0.0
ENSRNOG00000026963	362862	ensembl_gene_id	R. norvegicus	362862	R. norvegicus	0.0	0.0	1.0	1.0	0.0	0.0	0.0	0.0	0.0	0.0	0.0	0.0	0.0	0.0	0.0	0.0	0.0	0.0	0.0	0.0
ENSRNOG00000063293	296278	ensembl_gene_id	R. norvegicus	296278	R. norvegicus	0.0	0.0	0.0	0.0	0.0	0.0	0.0	0.0	0.0	0.0	0.0	0.0	0.0	0.0	0.0	0.0	0.0	0.0	0.0	0.0
ENSRNOG00000009530	498560	ensembl_gene_id	R. norvegicus	498560	R. norvegicus	0.0	0.0	0.0	0.0	0.0	0.0	0.0	0.0	0.0	0.0	0.0	0.0	0.0	0.0	0.0	0.0	0.0	0.0	0.0	0.0
ENSRNOG00000056765	81764	ensembl_gene_id	R. norvegicus	81764	R. norvegicus	1.0	0.0	0.0	0.0	0.0	0.0	0.0	0.0	0.0	0.0	0.0	0.0	0.0	0.0	0.0	0.0	0.0	0.0	0.0	0.0
ENSRNOG00000068767	363453	ensembl_gene_id	R. norvegicus	363453	R. norvegicus	0.0	0.0	0.0	0.0	0.0	0.0	0.0	0.0	0.0	0.0	0.0	0.0	0.0	0.0	0.0	0.0	0.0	0.0	0.0	0.0
ENSRNOG00000046667	100360880	ensembl_gene_id	R. norvegicus	100360880	R. norvegicus	0.0	1.0	0.0	0.0	0.0	0.0	0.0	0.0	0.0	0.0	0.0	0.0	0.0	0.0	0.0	0.0	0.0	0.0	0.0	0.0
ENSRNOG00000010940	315973	ensembl_gene_id	R. norvegicus	315973	R. norvegicus	0.0	0.0	0.0	0.0	0.0	0.0	0.0	0.0	0.0	0.0	0.0	0.0	0.0	0.0	0.0	0.0	0.0	0.0	0.0	0.0
ENSRNOG00000013949	361596	ensembl_gene_id	R. norvegicus	361596	R. norvegicus	0.0	0.0	0.0	0.0	0.0	0.0	0.0	0.0	0.0	0.0	0.0	0.0	0.0	0.0	0.0	0.0	0.0	1.0	0.0	0.0
ENSRNOG00000007268	360483	ensembl_gene_id	R. norvegicus	360483	R. norvegicus	0.0	0.0	0.0	0.0	0.0	0.0	0.0	0.0	0.0	0.0	0.0	0.0	0.0	0.0	0.0	0.0	0.0	0.0	0.0	0.0
ENSRNOG00000036921	103693420	ensembl_gene_id	R. norvegicus	103693420	R. norvegicus	0.0	0.0	0.0	0.0	0.0	0.0	0.0	0.0	0.0	0.0	0.0	0.0	0.0	0.0	0.0	0.0	0.0	0.0	0.0	0.0
ENSRNOG00000015018	29468	ensembl_gene_id	R. norvegicus	29468	R. norvegicus	0.0	0.0	1.0	1.0	0.0	0.0	1.0	0.0	0.0	1.0	0.0	1.0	0.0	0.0	0.0	0.0	0.0	0.0	0.0	0.0
ENSRNOG00000001059	288482	ensembl_gene_id	R. norvegicus	288482	R. norvegicus	0.0	0.0	0.0	0.0	0.0	0.0	0.0	0.0	0.0	0.0	0.0	0.0	0.0	0.0	0.0	0.0	0.0	0.0	0.0	0.0
ENSRNOG00000017915	303251	ensembl_gene_id	R. norvegicus	303251	R. norvegicus	0.0	0.0	0.0	0.0	0.0	0.0	0.0	0.0	0.0	0.0	0.0	0.0	0.0	0.0	0.0	0.0	0.0	0.0	0.0	0.0
ENSRNOG00000066106						nan	nan	nan	nan	nan	nan	nan	nan	nan	nan	nan	nan	nan	nan	nan	nan	nan	nan	nan	nan
ENSRNOG00000069663	103693239	ensembl_gene_id	R. norvegicus	103693239	R. norvegicus	0.0	0.0	0.0	0.0	0.0	0.0	0.0	0.0	0.0	0.0	0.0	0.0	0.0	0.0	0.0	0.0	0.0	0.0	0.0	0.0
ENSRNOG00000020393	308875	ensembl_gene_id	R. norvegicus	308875	R. norvegicus	0.0	0.0	0.0	0.0	0.0	0.0	0.0	0.0	0.0	0.0	0.0	0.0	0.0	0.0	0.0	0.0	0.0	0.0	0.0	0.0
ENSRNOG00000069262						nan	nan	nan	nan	nan	nan	nan	nan	nan	nan	nan	nan	nan	nan	nan	nan	nan	nan	nan	nan
ENSRNOG00000022882						nan	nan	nan	nan	nan	nan	nan	nan	nan	nan	nan	nan	nan	nan	nan	nan	nan	nan	nan	nan
ENSRNOG00000008101	100360358	ensembl_gene_id	R. norvegicus	100360358	R. norvegicus	0.0	0.0	0.0	0.0	0.0	0.0	0.0	0.0	0.0	0.0	0.0	0.0	0.0	0.0	0.0	0.0	0.0	0.0	0.0	0.0
ENSRNOG00000018137	309098	ensembl_gene_id	R. norvegicus	309098	R. norvegicus	0.0	0.0	0.0	0.0	0.0	0.0	0.0	0.0	0.0	0.0	0.0	0.0	0.0	0.0	0.0	0.0	0.0	0.0	0.0	0.0
ENSRNOG00000064548						nan	nan	nan	nan	nan	nan	nan	nan	nan	nan	nan	nan	nan	nan	nan	nan	nan	nan	nan	nan
ENSRNOG00000020587	293677	ensembl_gene_id	R. norvegicus	293677	R. norvegicus	0.0	0.0	0.0	0.0	0.0	0.0	0.0	0.0	0.0	0.0	1.0	0.0	0.0	0.0	0.0	0.0	0.0	0.0	0.0	0.0
ENSRNOG00000011758	295672	ensembl_gene_id	R. norvegicus	295672	R. norvegicus	0.0	0.0	0.0	0.0	0.0	0.0	0.0	0.0	0.0	0.0	0.0	0.0	0.0	0.0	0.0	0.0	0.0	0.0	0.0	0.0
ENSRNOG00000019582	361472	ensembl_gene_id	R. norvegicus	361472	R. norvegicus	0.0	0.0	0.0	0.0	0.0	0.0	0.0	0.0	0.0	0.0	0.0	0.0	0.0	0.0	0.0	0.0	0.0	1.0	0.0	0.0
ENSRNOG00000012826	362339	ensembl_gene_id	R. norvegicus	362339	R. norvegicus	0.0	0.0	1.0	0.0	0.0	0.0	0.0	0.0	0.0	0.0	0.0	0.0	0.0	0.0	0.0	0.0	0.0	0.0	0.0	0.0
ENSRNOG00000033663	360526	ensembl_gene_id	R. norvegicus	360526	R. norvegicus	0.0	0.0	0.0	0.0	0.0	0.0	0.0	0.0	0.0	0.0	0.0	0.0	0.0	0.0	0.0	0.0	0.0	0.0	0.0	0.0
ENSRNOG00000064171						nan	nan	nan	nan	nan	nan	nan	nan	nan	nan	nan	nan	nan	nan	nan	nan	nan	nan	nan	nan
ENSRNOG00000013791	54410	ensembl_gene_id	R. norvegicus	54410	R. norvegicus	0.0	0.0	0.0	0.0	0.0	0.0	0.0	0.0	0.0	0.0	0.0	0.0	0.0	0.0	0.0	0.0	0.0	0.0	0.0	0.0
ENSRNOG00000015079	313648	ensembl_gene_id	R. norvegicus	313648	R. norvegicus	0.0	0.0	0.0	0.0	1.0	0.0	0.0	0.0	0.0	0.0	0.0	0.0	0.0	0.0	0.0	0.0	0.0	0.0	0.0	0.0
ENSRNOG00000031517	688784	ensembl_gene_id	R. norvegicus	688784	R. norvegicus	1.0	0.0	0.0	0.0	0.0	0.0	0.0	0.0	0.0	0.0	0.0	0.0	0.0	0.0	0.0	0.0	0.0	0.0	0.0	0.0
ENSRNOG00000020594	303008	ensembl_gene_id	R. norvegicus	303008	R. norvegicus	0.0	0.0	0.0	0.0	0.0	0.0	0.0	0.0	0.0	0.0	0.0	0.0	0.0	0.0	0.0	0.0	0.0	0.0	0.0	0.0
ENSRNOG00000008510	171440	ensembl_gene_id	R. norvegicus	171440	R. norvegicus	0.0	0.0	0.0	0.0	0.0	0.0	0.0	0.0	0.0	0.0	0.0	0.0	0.0	0.0	0.0	0.0	0.0	0.0	0.0	0.0
ENSRNOG00000030124	25622	ensembl_gene_id	R. norvegicus	25622	R. norvegicus	0.0	0.0	0.0	0.0	0.0	0.0	0.0	0.0	0.0	0.0	0.0	0.0	0.0	0.0	0.0	0.0	0.0	0.0	0.0	0.0
ENSRNOG00000010473	192226	ensembl_gene_id	R. norvegicus	192226	R. norvegicus	0.0	0.0	0.0	0.0	0.0	0.0	0.0	0.0	0.0	0.0	0.0	0.0	0.0	0.0	0.0	0.0	0.0	0.0	0.0	0.0
ENSRNOG00000037518	500536	ensembl_gene_id	R. norvegicus	500536	R. norvegicus	0.0	0.0	0.0	0.0	0.0	0.0	0.0	0.0	0.0	0.0	0.0	0.0	0.0	0.0	0.0	0.0	0.0	0.0	0.0	0.0
ENSRNOG00000006345	298068	ensembl_gene_id	R. norvegicus	298068	R. norvegicus	0.0	0.0	1.0	0.0	0.0	1.0	0.0	0.0	0.0	0.0	0.0	0.0	0.0	0.0	0.0	0.0	0.0	0.0	0.0	0.0
ENSRNOG00000017560	81517	ensembl_gene_id	R. norvegicus	81517	R. norvegicus	0.0	0.0	0.0	0.0	0.0	0.0	0.0	0.0	0.0	0.0	0.0	0.0	0.0	0.0	0.0	0.0	0.0	0.0	0.0	0.0
ENSRNOG00000011394	85248	ensembl_gene_id	R. norvegicus	85248	R. norvegicus	0.0	0.0	0.0	0.0	0.0	0.0	0.0	0.0	0.0	0.0	0.0	0.0	0.0	0.0	0.0	0.0	0.0	0.0	0.0	0.0
ENSRNOG00000010630	293118	ensembl_gene_id	R. norvegicus	293118	R. norvegicus	0.0	0.0	0.0	1.0	0.0	0.0	0.0	0.0	0.0	0.0	0.0	0.0	0.0	0.0	0.0	0.0	0.0	0.0	0.0	0.0
ENSRNOG00000016416	100360501	ensembl_gene_id	R. norvegicus	100360501	R. norvegicus	0.0	0.0	0.0	0.0	0.0	0.0	0.0	0.0	0.0	0.0	0.0	0.0	0.0	0.0	0.0	0.0	0.0	0.0	0.0	0.0
ENSRNOG00000029670	499523	ensembl_gene_id	R. norvegicus	499523	R. norvegicus	1.0	0.0	0.0	0.0	0.0	0.0	0.0	0.0	0.0	0.0	0.0	0.0	0.0	0.0	0.0	0.0	0.0	0.0	0.0	0.0
ENSRNOG00000070303						nan	nan	nan	nan	nan	nan	nan	nan	nan	nan	nan	nan	nan	nan	nan	nan	nan	nan	nan	nan
ENSRNOG00000029049	499014	ensembl_gene_id	R. norvegicus	499014	R. norvegicus	0.0	0.0	0.0	0.0	0.0	0.0	0.0	0.0	0.0	0.0	0.0	0.0	0.0	0.0	0.0	0.0	0.0	0.0	0.0	0.0
ENSRNOG00000013152	688429	ensembl_gene_id	R. norvegicus	688429	R. norvegicus	0.0	0.0	0.0	0.0	0.0	0.0	0.0	0.0	0.0	0.0	0.0	0.0	0.0	0.0	0.0	0.0	0.0	0.0	0.0	0.0
ENSRNOG00000020573	94268	ensembl_gene_id	R. norvegicus	94268	R. norvegicus	0.0	0.0	0.0	0.0	0.0	0.0	0.0	0.0	0.0	0.0	0.0	0.0	0.0	0.0	0.0	0.0	0.0	0.0	0.0	0.0
ENSRNOG00000045888	501745	ensembl_gene_id	R. norvegicus	501745	R. norvegicus	0.0	0.0	0.0	0.0	0.0	0.0	0.0	0.0	0.0	0.0	0.0	0.0	0.0	0.0	0.0	0.0	0.0	0.0	0.0	0.0
ENSRNOG00000029996						nan	nan	nan	nan	nan	nan	nan	nan	nan	nan	nan	nan	nan	nan	nan	nan	nan	nan	nan	nan
ENSRNOG00000000529	24649	ensembl_gene_id	R. norvegicus	24649	R. norvegicus	0.0	0.0	0.0	0.0	0.0	0.0	0.0	0.0	0.0	0.0	0.0	0.0	0.0	0.0	0.0	0.0	0.0	0.0	0.0	0.0
ENSRNOG00000000900	288617	ensembl_gene_id	R. norvegicus	288617	R. norvegicus	0.0	0.0	0.0	0.0	0.0	0.0	0.0	0.0	0.0	0.0	0.0	0.0	0.0	0.0	0.0	0.0	0.0	0.0	0.0	0.0
ENSRNOG00000016220	499782	ensembl_gene_id	R. norvegicus	499782	R. norvegicus	1.0	0.0	0.0	0.0	0.0	0.0	0.0	0.0	0.0	0.0	0.0	0.0	0.0	0.0	0.0	0.0	0.0	0.0	0.0	0.0
ENSRNOG00000069802						nan	nan	nan	nan	nan	nan	nan	nan	nan	nan	nan	nan	nan	nan	nan	nan	nan	nan	nan	nan
ENSRNOG00000012709	690038	ensembl_gene_id	R. norvegicus	690038	R. norvegicus	0.0	0.0	0.0	0.0	0.0	0.0	0.0	0.0	0.0	0.0	0.0	0.0	0.0	0.0	0.0	0.0	0.0	0.0	0.0	0.0
ENSRNOG00000069779						nan	nan	nan	nan	nan	nan	nan	nan	nan	nan	nan	nan	nan	nan	nan	nan	nan	nan	nan	nan
ENSRNOG00000002645	691231	ensembl_gene_id	R. norvegicus	691231	R. norvegicus	0.0	0.0	0.0	0.0	0.0	0.0	0.0	0.0	0.0	0.0	0.0	0.0	0.0	0.0	0.0	0.0	0.0	0.0	0.0	0.0
ENSRNOG00000023937	305625	ensembl_gene_id	R. norvegicus	305625	R. norvegicus	0.0	0.0	0.0	0.0	0.0	0.0	0.0	0.0	0.0	0.0	0.0	0.0	0.0	0.0	0.0	0.0	0.0	0.0	0.0	0.0
ENSRNOG00000070242	310721	ensembl_gene_id	R. norvegicus	310721	R. norvegicus	0.0	0.0	0.0	0.0	0.0	0.0	0.0	0.0	0.0	0.0	0.0	0.0	0.0	0.0	0.0	0.0	0.0	0.0	0.0	0.0
ENSRNOG00000065867						nan	nan	nan	nan	nan	nan	nan	nan	nan	nan	nan	nan	nan	nan	nan	nan	nan	nan	nan	nan
ENSRNOG00000023269						nan	nan	nan	nan	nan	nan	nan	nan	nan	nan	nan	nan	nan	nan	nan	nan	nan	nan	nan	nan
ENSRNOG00000013309	294048	ensembl_gene_id	R. norvegicus	294048	R. norvegicus	0.0	0.0	0.0	0.0	0.0	0.0	0.0	0.0	0.0	0.0	0.0	0.0	0.0	0.0	0.0	0.0	0.0	0.0	0.0	1.0
ENSRNOG00000006403	192183	ensembl_gene_id	R. norvegicus	192183	R. norvegicus	0.0	0.0	0.0	0.0	0.0	0.0	0.0	0.0	0.0	0.0	0.0	0.0	0.0	0.0	0.0	1.0	0.0	0.0	0.0	0.0
ENSRNOG00000000894	304244	ensembl_gene_id	R. norvegicus	304244	R. norvegicus	0.0	0.0	0.0	0.0	0.0	0.0	0.0	0.0	0.0	0.0	0.0	0.0	0.0	0.0	0.0	0.0	0.0	0.0	0.0	0.0
ENSRNOG00000033891	100911055	ensembl_gene_id	R. norvegicus	100911055	R. norvegicus	0.0	0.0	0.0	0.0	0.0	0.0	0.0	0.0	0.0	0.0	0.0	0.0	0.0	0.0	0.0	0.0	0.0	0.0	0.0	0.0
ENSRNOG00000023348	313234	ensembl_gene_id	R. norvegicus	313234	R. norvegicus	0.0	0.0	0.0	0.0	0.0	0.0	0.0	0.0	0.0	0.0	0.0	0.0	0.0	0.0	0.0	0.0	0.0	0.0	0.0	0.0
ENSRNOG00000030476	29257	ensembl_gene_id	R. norvegicus	29257	R. norvegicus	1.0	0.0	0.0	0.0	0.0	0.0	0.0	0.0	0.0	0.0	0.0	0.0	0.0	0.0	0.0	0.0	0.0	0.0	1.0	0.0
ENSRNOG00000004359	314442	ensembl_gene_id	R. norvegicus	314442	R. norvegicus	1.0	0.0	0.0	0.0	0.0	0.0	0.0	0.0	0.0	0.0	0.0	0.0	0.0	0.0	0.0	0.0	0.0	0.0	0.0	0.0
ENSRNOG00000025274	294673	ensembl_gene_id	R. norvegicus	294673	R. norvegicus	0.0	1.0	0.0	0.0	1.0	0.0	0.0	0.0	0.0	0.0	0.0	0.0	1.0	0.0	0.0	0.0	1.0	0.0	0.0	0.0
ENSRNOG00000031540	100362384	ensembl_gene_id	R. norvegicus	100362384	R. norvegicus	0.0	0.0	0.0	0.0	0.0	0.0	0.0	0.0	0.0	0.0	0.0	0.0	1.0	0.0	0.0	1.0	0.0	0.0	0.0	0.0
ENSRNOG00000006789	29467	ensembl_gene_id	R. norvegicus	29467	R. norvegicus	0.0	0.0	1.0	0.0	0.0	0.0	0.0	0.0	0.0	0.0	0.0	1.0	0.0	0.0	0.0	0.0	0.0	0.0	0.0	0.0
ENSRNOG00000007331	297960	ensembl_gene_id	R. norvegicus	297960	R. norvegicus	0.0	0.0	0.0	0.0	0.0	0.0	0.0	0.0	0.0	0.0	0.0	0.0	0.0	0.0	0.0	0.0	0.0	0.0	0.0	0.0
ENSRNOG00000061231	498398	ensembl_gene_id	R. norvegicus	498398	R. norvegicus	0.0	0.0	0.0	0.0	0.0	0.0	0.0	0.0	0.0	0.0	0.0	0.0	0.0	0.0	0.0	0.0	0.0	0.0	0.0	0.0
ENSRNOG00000034052	501058	ensembl_gene_id	R. norvegicus	501058	R. norvegicus	0.0	0.0	0.0	0.0	0.0	0.0	0.0	0.0	0.0	0.0	0.0	0.0	0.0	0.0	0.0	0.0	0.0	0.0	0.0	0.0
ENSRNOG00000022967	298280	ensembl_gene_id	R. norvegicus	298280	R. norvegicus	0.0	0.0	0.0	0.0	1.0	0.0	0.0	0.0	0.0	0.0	0.0	0.0	0.0	0.0	0.0	0.0	1.0	0.0	0.0	0.0
ENSRNOG00000064373	308409	ensembl_gene_id	R. norvegicus	308409	R. norvegicus	0.0	0.0	0.0	0.0	0.0	0.0	0.0	0.0	0.0	0.0	0.0	0.0	0.0	0.0	0.0	0.0	0.0	0.0	0.0	0.0
ENSRNOG00000019372	25104	ensembl_gene_id	R. norvegicus	25104	R. norvegicus	0.0	0.0	0.0	0.0	0.0	0.0	0.0	0.0	0.0	0.0	0.0	0.0	0.0	0.0	0.0	0.0	0.0	1.0	0.0	0.0
ENSRNOG00000051047	100360708	ensembl_gene_id	R. norvegicus	100360708	R. norvegicus	1.0	0.0	0.0	0.0	0.0	0.0	0.0	0.0	0.0	0.0	0.0	0.0	0.0	0.0	0.0	0.0	0.0	0.0	0.0	0.0
ENSRNOG00000008057	300242	ensembl_gene_id	R. norvegicus	300242	R. norvegicus	0.0	0.0	0.0	0.0	0.0	0.0	0.0	0.0	0.0	0.0	0.0	0.0	0.0	0.0	0.0	0.0	0.0	0.0	0.0	0.0
ENSRNOG00000003649	84491	ensembl_gene_id	R. norvegicus	84491	R. norvegicus	0.0	0.0	0.0	1.0	0.0	0.0	0.0	0.0	0.0	0.0	0.0	0.0	0.0	0.0	0.0	0.0	0.0	0.0	0.0	0.0
ENSRNOG00000024960	498096	ensembl_gene_id	R. norvegicus	498096	R. norvegicus	0.0	0.0	0.0	0.0	0.0	0.0	0.0	0.0	0.0	0.0	0.0	0.0	0.0	0.0	0.0	0.0	0.0	0.0	0.0	0.0
ENSRNOG00000017036	266758	ensembl_gene_id	R. norvegicus	266758	R. norvegicus	1.0	0.0	0.0	1.0	0.0	0.0	0.0	0.0	0.0	0.0	0.0	0.0	0.0	1.0	0.0	0.0	0.0	0.0	0.0	0.0
ENSRNOG00000047618	288449	ensembl_gene_id	R. norvegicus	288449	R. norvegicus	0.0	0.0	0.0	0.0	0.0	0.0	0.0	0.0	0.0	0.0	0.0	0.0	0.0	0.0	0.0	0.0	0.0	0.0	0.0	0.0
ENSRNOG00000028939	108348980	ensembl_gene_id	R. norvegicus	108348980	R. norvegicus	0.0	0.0	0.0	0.0	0.0	0.0	0.0	0.0	0.0	0.0	0.0	0.0	0.0	0.0	0.0	0.0	0.0	0.0	0.0	0.0
ENSRNOG00000020013	691380	ensembl_gene_id	R. norvegicus	691380	R. norvegicus	0.0	0.0	0.0	0.0	0.0	0.0	0.0	0.0	0.0	0.0	0.0	0.0	0.0	0.0	0.0	0.0	0.0	0.0	0.0	0.0
ENSRNOG00000066884	102550999	ensembl_gene_id	R. norvegicus	102550999	R. norvegicus	0.0	0.0	0.0	0.0	0.0	0.0	0.0	0.0	0.0	0.0	0.0	0.0	0.0	0.0	0.0	0.0	0.0	0.0	0.0	0.0
ENSRNOG00000069835	304507	ensembl_gene_id	R. norvegicus	304507	R. norvegicus	0.0	0.0	0.0	0.0	0.0	0.0	0.0	0.0	0.0	0.0	0.0	0.0	0.0	0.0	1.0	0.0	0.0	0.0	0.0	0.0
ENSRNOG00000070285						nan	nan	nan	nan	nan	nan	nan	nan	nan	nan	nan	nan	nan	nan	nan	nan	nan	nan	nan	nan
ENSRNOG00000038012	498559	ensembl_gene_id	R. norvegicus	498559	R. norvegicus	0.0	0.0	0.0	0.0	0.0	0.0	0.0	0.0	0.0	0.0	0.0	0.0	0.0	0.0	0.0	0.0	0.0	0.0	0.0	0.0
ENSRNOG00000015593	309106	ensembl_gene_id	R. norvegicus	309106	R. norvegicus	0.0	0.0	0.0	0.0	0.0	0.0	0.0	0.0	0.0	0.0	0.0	0.0	0.0	0.0	0.0	0.0	0.0	0.0	0.0	0.0
ENSRNOG00000020905	84580	ensembl_gene_id	R. norvegicus	84580	R. norvegicus	0.0	0.0	0.0	0.0	0.0	0.0	0.0	0.0	1.0	0.0	0.0	1.0	0.0	0.0	0.0	0.0	0.0	0.0	0.0	0.0
ENSRNOG00000039249	100361974	ensembl_gene_id	R. norvegicus	100361974	R. norvegicus	0.0	0.0	0.0	0.0	0.0	0.0	0.0	0.0	0.0	0.0	0.0	0.0	0.0	0.0	0.0	0.0	0.0	0.0	0.0	0.0
ENSRNOG00000066451	678760	ensembl_gene_id	R. norvegicus	678760	R. norvegicus	0.0	0.0	0.0	0.0	0.0	0.0	0.0	0.0	0.0	0.0	0.0	0.0	0.0	0.0	0.0	0.0	0.0	0.0	0.0	0.0
ENSRNOG00000013805	305451	ensembl_gene_id	R. norvegicus	305451	R. norvegicus	0.0	0.0	0.0	0.0	0.0	0.0	0.0	0.0	0.0	0.0	0.0	0.0	0.0	0.0	0.0	0.0	0.0	0.0	0.0	1.0
ENSRNOG00000010736	361131	ensembl_gene_id	R. norvegicus	361131	R. norvegicus	0.0	0.0	0.0	0.0	0.0	0.0	0.0	0.0	0.0	0.0	0.0	0.0	0.0	0.0	0.0	0.0	0.0	0.0	0.0	0.0
ENSRNOG00000021298	304791	ensembl_gene_id	R. norvegicus	304791	R. norvegicus	0.0	0.0	0.0	0.0	0.0	0.0	0.0	0.0	0.0	0.0	0.0	0.0	0.0	0.0	0.0	0.0	0.0	0.0	0.0	0.0
ENSRNOG00000006079	311785	ensembl_gene_id	R. norvegicus	311785	R. norvegicus	0.0	0.0	0.0	0.0	0.0	0.0	0.0	0.0	0.0	0.0	0.0	0.0	0.0	0.0	0.0	0.0	0.0	0.0	0.0	0.0
ENSRNOG00000001582	304127	ensembl_gene_id	R. norvegicus	304127	R. norvegicus	0.0	0.0	0.0	0.0	0.0	0.0	0.0	0.0	0.0	0.0	0.0	0.0	0.0	0.0	0.0	0.0	0.0	0.0	0.0	0.0
ENSRNOG00000032825	100362027	ensembl_gene_id	R. norvegicus	100362027	R. norvegicus	0.0	0.0	0.0	0.0	0.0	0.0	0.0	0.0	0.0	0.0	0.0	0.0	0.0	0.0	0.0	0.0	0.0	0.0	0.0	0.0
ENSRNOG00000021153	293702	ensembl_gene_id	R. norvegicus	293702	R. norvegicus	0.0	0.0	0.0	1.0	0.0	0.0	0.0	0.0	0.0	0.0	0.0	0.0	0.0	0.0	0.0	0.0	0.0	0.0	0.0	0.0
ENSRNOG00000019826	291673	ensembl_gene_id	R. norvegicus	291673	R. norvegicus	0.0	0.0	0.0	0.0	0.0	0.0	0.0	0.0	0.0	0.0	0.0	0.0	0.0	0.0	0.0	0.0	0.0	0.0	0.0	0.0
ENSRNOG00000010331	64529	ensembl_gene_id	R. norvegicus	64529	R. norvegicus	0.0	1.0	0.0	0.0	0.0	0.0	0.0	0.0	0.0	0.0	0.0	0.0	0.0	0.0	0.0	0.0	0.0	0.0	0.0	0.0
ENSRNOG00000007738	311545	ensembl_gene_id	R. norvegicus	311545	R. norvegicus	1.0	0.0	1.0	1.0	0.0	0.0	0.0	0.0	0.0	0.0	0.0	0.0	0.0	1.0	0.0	0.0	0.0	0.0	0.0	0.0
ENSRNOG00000003029	64202	ensembl_gene_id	R. norvegicus	64202	R. norvegicus	0.0	0.0	1.0	1.0	0.0	0.0	1.0	0.0	0.0	0.0	0.0	0.0	0.0	0.0	0.0	0.0	0.0	0.0	0.0	0.0
ENSRNOG00000038970	363460	ensembl_gene_id	R. norvegicus	363460	R. norvegicus	0.0	0.0	0.0	0.0	0.0	0.0	0.0	0.0	0.0	0.0	0.0	0.0	0.0	0.0	0.0	0.0	0.0	0.0	0.0	0.0
ENSRNOG00000007490	29695	ensembl_gene_id	R. norvegicus	29695	R. norvegicus	0.0	0.0	0.0	0.0	0.0	0.0	0.0	0.0	0.0	0.0	0.0	0.0	0.0	0.0	0.0	0.0	0.0	0.0	0.0	0.0
ENSRNOG00000023433	29300	ensembl_gene_id	R. norvegicus	29300	R. norvegicus	0.0	0.0	0.0	0.0	0.0	0.0	0.0	0.0	0.0	0.0	0.0	0.0	0.0	0.0	0.0	0.0	0.0	0.0	0.0	0.0
ENSRNOG00000022738						nan	nan	nan	nan	nan	nan	nan	nan	nan	nan	nan	nan	nan	nan	nan	nan	nan	nan	nan	nan
ENSRNOG00000007206	361016	ensembl_gene_id	R. norvegicus	361016	R. norvegicus	0.0	0.0	0.0	0.0	0.0	0.0	0.0	0.0	0.0	0.0	0.0	0.0	0.0	0.0	0.0	0.0	0.0	0.0	0.0	0.0
ENSRNOG00000047106	686234	ensembl_gene_id	R. norvegicus	686234	R. norvegicus	1.0	0.0	0.0	0.0	0.0	0.0	0.0	0.0	0.0	0.0	0.0	0.0	0.0	0.0	0.0	0.0	0.0	0.0	0.0	0.0
ENSRNOG00000068741						nan	nan	nan	nan	nan	nan	nan	nan	nan	nan	nan	nan	nan	nan	nan	nan	nan	nan	nan	nan
ENSRNOG00000067239	310506	ensembl_gene_id	R. norvegicus	310506	R. norvegicus	0.0	0.0	0.0	0.0	0.0	0.0	0.0	0.0	0.0	0.0	0.0	0.0	0.0	0.0	0.0	0.0	0.0	0.0	0.0	0.0
ENSRNOG00000066377	364154	ensembl_gene_id	R. norvegicus	364154	R. norvegicus	0.0	0.0	0.0	0.0	0.0	0.0	0.0	0.0	0.0	0.0	0.0	0.0	0.0	0.0	0.0	0.0	0.0	0.0	0.0	0.0
ENSRNOG00000000247	360667	ensembl_gene_id	R. norvegicus	360667	R. norvegicus	0.0	0.0	0.0	0.0	0.0	0.0	0.0	0.0	0.0	0.0	0.0	0.0	0.0	0.0	0.0	0.0	0.0	0.0	0.0	0.0
ENSRNOG00000031889	500714	ensembl_gene_id	R. norvegicus	500714	R. norvegicus	0.0	0.0	0.0	0.0	0.0	0.0	0.0	0.0	0.0	0.0	0.0	0.0	0.0	0.0	0.0	0.0	0.0	0.0	0.0	0.0
ENSRNOG00000064941	102553278	ensembl_gene_id	R. norvegicus	102553278	R. norvegicus	0.0	0.0	0.0	0.0	0.0	0.0	0.0	0.0	0.0	0.0	0.0	0.0	0.0	0.0	0.0	0.0	0.0	0.0	0.0	0.0
ENSRNOG00000062835						nan	nan	nan	nan	nan	nan	nan	nan	nan	nan	nan	nan	nan	nan	nan	nan	nan	nan	nan	nan
ENSRNOG00000002171	685611	ensembl_gene_id	R. norvegicus	685611	R. norvegicus	0.0	0.0	0.0	0.0	0.0	0.0	0.0	0.0	0.0	0.0	0.0	0.0	0.0	0.0	0.0	0.0	0.0	0.0	0.0	0.0
ENSRNOG00000009487	499588	ensembl_gene_id	R. norvegicus	499588	R. norvegicus	0.0	0.0	0.0	0.0	0.0	0.0	0.0	0.0	0.0	0.0	0.0	0.0	0.0	0.0	0.0	0.0	0.0	0.0	0.0	0.0
ENSRNOG00000040273						nan	nan	nan	nan	nan	nan	nan	nan	nan	nan	nan	nan	nan	nan	nan	nan	nan	nan	nan	nan
ENSRNOG00000070004						nan	nan	nan	nan	nan	nan	nan	nan	nan	nan	nan	nan	nan	nan	nan	nan	nan	nan	nan	nan
ENSRNOG00000032381	360630	ensembl_gene_id	R. norvegicus	360630	R. norvegicus	0.0	0.0	0.0	1.0	1.0	0.0	0.0	0.0	0.0	0.0	0.0	0.0	1.0	0.0	0.0	1.0	1.0	0.0	0.0	0.0
ENSRNOG00000037198	312688	ensembl_gene_id	R. norvegicus	312688	R. norvegicus	0.0	0.0	0.0	0.0	0.0	0.0	0.0	0.0	0.0	0.0	0.0	0.0	0.0	0.0	0.0	0.0	0.0	0.0	0.0	0.0
ENSRNOG00000031213	287796	ensembl_gene_id	R. norvegicus	287796	R. norvegicus	0.0	0.0	0.0	0.0	0.0	0.0	0.0	0.0	0.0	0.0	0.0	0.0	0.0	0.0	0.0	1.0	0.0	0.0	0.0	0.0
ENSRNOG00000021159	100362987	ensembl_gene_id	R. norvegicus	100362987	R. norvegicus	1.0	0.0	0.0	0.0	0.0	0.0	0.0	0.0	0.0	0.0	0.0	0.0	0.0	0.0	0.0	0.0	0.0	0.0	0.0	0.0
ENSRNOG00000067789	120100542	ensembl_gene_id	R. norvegicus	120100542	R. norvegicus	1.0	0.0	0.0	0.0	0.0	0.0	0.0	0.0	0.0	0.0	0.0	0.0	0.0	0.0	0.0	0.0	0.0	0.0	0.0	0.0
ENSRNOG00000046472	503165	ensembl_gene_id	R. norvegicus	503165	R. norvegicus	0.0	0.0	0.0	0.0	0.0	0.0	0.0	0.0	0.0	0.0	0.0	0.0	0.0	0.0	0.0	0.0	0.0	0.0	0.0	0.0
ENSRNOG00000016777	361064	ensembl_gene_id	R. norvegicus	361064	R. norvegicus	0.0	0.0	0.0	0.0	0.0	0.0	0.0	0.0	0.0	0.0	0.0	0.0	0.0	0.0	0.0	0.0	0.0	0.0	0.0	0.0
ENSRNOG00000017332	300799	ensembl_gene_id	R. norvegicus	300799	R. norvegicus	0.0	0.0	0.0	0.0	0.0	0.0	0.0	0.0	0.0	0.0	0.0	0.0	0.0	0.0	0.0	0.0	0.0	0.0	0.0	0.0
ENSRNOG00000007118	500221	ensembl_gene_id	R. norvegicus	500221	R. norvegicus	0.0	0.0	0.0	0.0	0.0	0.0	0.0	0.0	0.0	0.0	0.0	0.0	0.0	0.0	0.0	0.0	0.0	0.0	0.0	0.0
ENSRNOG00000016315	685174	ensembl_gene_id	R. norvegicus	685174	R. norvegicus	0.0	0.0	0.0	0.0	0.0	0.0	0.0	0.0	0.0	0.0	0.0	0.0	0.0	0.0	0.0	0.0	0.0	0.0	0.0	0.0
ENSRNOG00000002272	360926	ensembl_gene_id	R. norvegicus	360926	R. norvegicus	0.0	0.0	0.0	0.0	0.0	0.0	0.0	0.0	0.0	0.0	0.0	0.0	0.0	0.0	0.0	0.0	0.0	0.0	0.0	0.0
ENSRNOG00000017930	361467	ensembl_gene_id	R. norvegicus	361467	R. norvegicus	0.0	0.0	0.0	0.0	0.0	0.0	0.0	0.0	0.0	0.0	0.0	0.0	0.0	0.0	0.0	0.0	0.0	0.0	0.0	0.0
ENSRNOG00000054854	691716	ensembl_gene_id	R. norvegicus	691716	R. norvegicus	1.0	0.0	0.0	0.0	0.0	0.0	0.0	0.0	0.0	0.0	0.0	0.0	0.0	0.0	0.0	0.0	0.0	0.0	0.0	0.0
ENSRNOG00000031290	100362279	ensembl_gene_id	R. norvegicus	100362279	R. norvegicus	0.0	0.0	0.0	0.0	0.0	0.0	0.0	0.0	0.0	0.0	0.0	0.0	0.0	0.0	0.0	0.0	0.0	0.0	0.0	0.0
ENSRNOG00000004662	500804	ensembl_gene_id	R. norvegicus	500804	R. norvegicus	0.0	0.0	0.0	0.0	0.0	0.0	0.0	0.0	0.0	0.0	0.0	0.0	0.0	0.0	0.0	1.0	0.0	0.0	0.0	0.0
ENSRNOG00000021137	499129	ensembl_gene_id	R. norvegicus	499129	R. norvegicus	0.0	0.0	0.0	0.0	0.0	0.0	0.0	0.0	0.0	0.0	0.0	0.0	0.0	0.0	0.0	0.0	0.0	0.0	0.0	0.0
ENSRNOG00000019643	307396	ensembl_gene_id	R. norvegicus	307396	R. norvegicus	0.0	0.0	0.0	0.0	0.0	0.0	0.0	0.0	0.0	0.0	0.0	0.0	0.0	0.0	0.0	0.0	0.0	0.0	0.0	0.0
ENSRNOG00000025115	315663	ensembl_gene_id	R. norvegicus	315663	R. norvegicus	0.0	0.0	0.0	0.0	0.0	0.0	0.0	0.0	0.0	0.0	0.0	0.0	0.0	0.0	0.0	0.0	0.0	0.0	0.0	0.0
ENSRNOG00000009478	313155	ensembl_gene_id	R. norvegicus	313155	R. norvegicus	0.0	0.0	0.0	0.0	0.0	0.0	0.0	0.0	0.0	0.0	0.0	0.0	0.0	0.0	0.0	0.0	0.0	0.0	0.0	0.0
ENSRNOG00000002185	289632	ensembl_gene_id	R. norvegicus	289632	R. norvegicus	0.0	0.0	0.0	0.0	1.0	0.0	0.0	0.0	0.0	0.0	0.0	0.0	0.0	0.0	0.0	0.0	0.0	0.0	0.0	0.0
ENSRNOG00000058710						nan	nan	nan	nan	nan	nan	nan	nan	nan	nan	nan	nan	nan	nan	nan	nan	nan	nan	nan	nan
ENSRNOG00000033100	689130	ensembl_gene_id	R. norvegicus	689130	R. norvegicus	0.0	0.0	0.0	0.0	0.0	0.0	0.0	0.0	0.0	0.0	0.0	0.0	0.0	0.0	0.0	1.0	0.0	0.0	0.0	0.0
ENSRNOG00000066242	360733	ensembl_gene_id	R. norvegicus	360733	R. norvegicus	0.0	0.0	0.0	0.0	0.0	0.0	0.0	0.0	0.0	0.0	0.0	0.0	0.0	0.0	0.0	0.0	0.0	0.0	0.0	0.0
ENSRNOG00000060146	308406	ensembl_gene_id	R. norvegicus	308406	R. norvegicus	0.0	0.0	0.0	0.0	0.0	0.0	0.0	0.0	0.0	0.0	0.0	0.0	0.0	0.0	0.0	0.0	0.0	0.0	0.0	0.0
ENSRNOG00000065366						nan	nan	nan	nan	nan	nan	nan	nan	nan	nan	nan	nan	nan	nan	nan	nan	nan	nan	nan	nan
ENSRNOG00000017728	309069	ensembl_gene_id	R. norvegicus	309069	R. norvegicus	0.0	0.0	0.0	0.0	0.0	0.0	0.0	0.0	0.0	0.0	0.0	0.0	0.0	0.0	0.0	0.0	0.0	0.0	0.0	0.0
ENSRNOG00000063496						nan	nan	nan	nan	nan	nan	nan	nan	nan	nan	nan	nan	nan	nan	nan	nan	nan	nan	nan	nan
ENSRNOG00000018294	25617	ensembl_gene_id	R. norvegicus	25617	R. norvegicus	0.0	0.0	1.0	1.0	0.0	1.0	0.0	0.0	0.0	0.0	0.0	0.0	1.0	0.0	0.0	0.0	0.0	0.0	0.0	0.0
ENSRNOG00000069093						nan	nan	nan	nan	nan	nan	nan	nan	nan	nan	nan	nan	nan	nan	nan	nan	nan	nan	nan	nan
ENSRNOG00000002475	500923	ensembl_gene_id	R. norvegicus	500923	R. norvegicus	0.0	0.0	0.0	0.0	0.0	0.0	0.0	0.0	0.0	0.0	0.0	0.0	0.0	0.0	0.0	0.0	0.0	0.0	0.0	0.0
ENSRNOG00000018158	502228	ensembl_gene_id	R. norvegicus	502228	R. norvegicus	0.0	0.0	0.0	0.0	0.0	0.0	0.0	0.0	0.0	0.0	0.0	0.0	0.0	0.0	0.0	0.0	0.0	0.0	0.0	0.0
ENSRNOG00000033220	246268	ensembl_gene_id	R. norvegicus	246268	R. norvegicus	0.0	0.0	0.0	0.0	0.0	0.0	0.0	0.0	0.0	0.0	0.0	0.0	0.0	0.0	1.0	0.0	0.0	0.0	0.0	0.0
ENSRNOG00000056701	83828	ensembl_gene_id	R. norvegicus	83828	R. norvegicus	0.0	0.0	0.0	0.0	0.0	0.0	0.0	0.0	0.0	0.0	0.0	0.0	0.0	0.0	0.0	0.0	0.0	0.0	0.0	0.0
ENSRNOG00000025570	362891	ensembl_gene_id	R. norvegicus	362891	R. norvegicus	0.0	0.0	1.0	0.0	0.0	1.0	0.0	0.0	0.0	0.0	0.0	0.0	1.0	0.0	0.0	0.0	0.0	0.0	0.0	0.0
ENSRNOG00000054765	81759	ensembl_gene_id	R. norvegicus	81759	R. norvegicus	0.0	0.0	0.0	0.0	0.0	0.0	0.0	0.0	0.0	0.0	0.0	0.0	0.0	0.0	0.0	0.0	0.0	0.0	0.0	0.0
ENSRNOG00000011634	305960	ensembl_gene_id	R. norvegicus	305960	R. norvegicus	0.0	0.0	0.0	0.0	0.0	0.0	0.0	0.0	0.0	0.0	0.0	0.0	0.0	0.0	0.0	0.0	0.0	0.0	0.0	0.0
ENSRNOG00000064735						nan	nan	nan	nan	nan	nan	nan	nan	nan	nan	nan	nan	nan	nan	nan	nan	nan	nan	nan	nan
ENSRNOG00000012852	117028	ensembl_gene_id	R. norvegicus	117028	R. norvegicus	0.0	0.0	0.0	0.0	0.0	0.0	0.0	0.0	0.0	0.0	0.0	0.0	0.0	0.0	0.0	0.0	0.0	0.0	0.0	0.0
ENSRNOG00000053172	29435	ensembl_gene_id	R. norvegicus	29435	R. norvegicus	0.0	0.0	0.0	0.0	0.0	0.0	0.0	0.0	0.0	0.0	0.0	0.0	0.0	0.0	0.0	0.0	0.0	0.0	0.0	0.0
ENSRNOG00000055721	315911	ensembl_gene_id	R. norvegicus	315911	R. norvegicus	0.0	0.0	0.0	0.0	0.0	0.0	0.0	0.0	0.0	0.0	0.0	0.0	0.0	0.0	0.0	0.0	0.0	0.0	0.0	0.0
ENSRNOG00000032994	313625	ensembl_gene_id	R. norvegicus	313625	R. norvegicus	0.0	0.0	0.0	0.0	0.0	0.0	0.0	0.0	0.0	0.0	0.0	0.0	0.0	0.0	0.0	0.0	0.0	0.0	0.0	0.0
ENSRNOG00000045885	29286	ensembl_gene_id	R. norvegicus	29286	R. norvegicus	1.0	0.0	0.0	0.0	0.0	0.0	0.0	0.0	0.0	0.0	0.0	0.0	0.0	0.0	0.0	0.0	0.0	0.0	0.0	0.0
ENSRNOG00000012705	287662	ensembl_gene_id	R. norvegicus	287662	R. norvegicus	0.0	0.0	0.0	0.0	0.0	0.0	0.0	0.0	0.0	0.0	0.0	0.0	0.0	0.0	0.0	0.0	0.0	0.0	0.0	0.0
ENSRNOG00000067948						nan	nan	nan	nan	nan	nan	nan	nan	nan	nan	nan	nan	nan	nan	nan	nan	nan	nan	nan	nan
ENSRNOG00000051372	298894	ensembl_gene_id	R. norvegicus	298894	R. norvegicus	0.0	0.0	0.0	0.0	0.0	0.0	0.0	0.0	0.0	0.0	0.0	0.0	0.0	0.0	0.0	0.0	0.0	0.0	0.0	0.0
ENSRNOG00000056001	25350	ensembl_gene_id	R. norvegicus	25350	R. norvegicus	0.0	0.0	0.0	0.0	0.0	0.0	0.0	0.0	0.0	0.0	0.0	1.0	0.0	0.0	0.0	0.0	0.0	0.0	0.0	0.0
ENSRNOG00000007023	313843	ensembl_gene_id	R. norvegicus	313843	R. norvegicus	0.0	0.0	0.0	0.0	0.0	0.0	0.0	0.0	0.0	0.0	0.0	0.0	0.0	0.0	0.0	0.0	0.0	0.0	0.0	0.0
ENSRNOG00000067717	120099694	ensembl_gene_id	R. norvegicus	120099694	R. norvegicus	0.0	0.0	0.0	0.0	0.0	0.0	0.0	0.0	0.0	0.0	0.0	0.0	0.0	0.0	0.0	0.0	0.0	0.0	0.0	0.0
ENSRNOG00000069960	120101957	ensembl_gene_id	R. norvegicus	120101957	R. norvegicus	0.0	0.0	0.0	0.0	0.0	0.0	0.0	0.0	0.0	0.0	0.0	0.0	0.0	0.0	0.0	0.0	0.0	0.0	0.0	0.0
ENSRNOG00000009614	300249	ensembl_gene_id	R. norvegicus	300249	R. norvegicus	1.0	0.0	0.0	0.0	0.0	0.0	0.0	0.0	0.0	0.0	0.0	0.0	0.0	0.0	0.0	0.0	0.0	0.0	0.0	0.0
ENSRNOG00000014153	499615	ensembl_gene_id	R. norvegicus	499615	R. norvegicus	0.0	0.0	0.0	0.0	0.0	0.0	0.0	0.0	0.0	0.0	0.0	0.0	0.0	0.0	0.0	0.0	0.0	0.0	0.0	0.0
ENSRNOG00000015655	29602	ensembl_gene_id	R. norvegicus	29602	R. norvegicus	0.0	0.0	0.0	0.0	0.0	0.0	0.0	0.0	0.0	0.0	0.0	0.0	0.0	0.0	0.0	0.0	0.0	0.0	0.0	0.0
ENSRNOG00000065780						nan	nan	nan	nan	nan	nan	nan	nan	nan	nan	nan	nan	nan	nan	nan	nan	nan	nan	nan	nan
ENSRNOG00000018859	305472	ensembl_gene_id	R. norvegicus	305472	R. norvegicus	0.0	0.0	0.0	0.0	0.0	0.0	0.0	0.0	0.0	0.0	0.0	0.0	0.0	0.0	0.0	0.0	0.0	0.0	0.0	0.0
ENSRNOG00000010897	360161	ensembl_gene_id	R. norvegicus	360161	R. norvegicus	0.0	0.0	0.0	0.0	0.0	0.0	0.0	0.0	0.0	0.0	0.0	0.0	0.0	0.0	0.0	0.0	0.0	0.0	0.0	0.0
ENSRNOG00000031381	499374	ensembl_gene_id	R. norvegicus	499374	R. norvegicus	0.0	0.0	0.0	0.0	0.0	0.0	0.0	0.0	0.0	0.0	0.0	0.0	0.0	0.0	0.0	0.0	0.0	0.0	0.0	0.0
ENSRNOG00000051792	161476	ensembl_gene_id	R. norvegicus	161476	R. norvegicus	0.0	0.0	0.0	1.0	0.0	0.0	0.0	0.0	0.0	0.0	0.0	0.0	0.0	0.0	0.0	0.0	0.0	0.0	0.0	0.0
ENSRNOG00000011054	89783	ensembl_gene_id	R. norvegicus	89783	R. norvegicus	0.0	0.0	0.0	0.0	0.0	0.0	0.0	0.0	0.0	0.0	0.0	0.0	0.0	0.0	0.0	0.0	0.0	0.0	0.0	0.0
ENSRNOG00000068164						nan	nan	nan	nan	nan	nan	nan	nan	nan	nan	nan	nan	nan	nan	nan	nan	nan	nan	nan	nan
ENSRNOG00000014936	114709	ensembl_gene_id	R. norvegicus	114709	R. norvegicus	0.0	0.0	0.0	0.0	0.0	0.0	0.0	0.0	0.0	0.0	0.0	0.0	0.0	0.0	1.0	0.0	0.0	0.0	0.0	0.0
ENSRNOG00000010833	680308	ensembl_gene_id	R. norvegicus	680308	R. norvegicus	0.0	0.0	0.0	0.0	0.0	0.0	0.0	0.0	0.0	0.0	0.0	0.0	0.0	0.0	0.0	0.0	0.0	0.0	0.0	0.0
ENSRNOG00000027480	690442	ensembl_gene_id	R. norvegicus	690442	R. norvegicus	0.0	0.0	0.0	0.0	0.0	0.0	0.0	0.0	0.0	0.0	0.0	0.0	0.0	0.0	0.0	0.0	0.0	0.0	0.0	0.0
ENSRNOG00000057677	364060	ensembl_gene_id	R. norvegicus	364060	R. norvegicus	0.0	0.0	0.0	0.0	0.0	0.0	0.0	0.0	0.0	0.0	0.0	0.0	0.0	0.0	0.0	0.0	0.0	0.0	0.0	0.0
ENSRNOG00000025332	363104	ensembl_gene_id	R. norvegicus	363104	R. norvegicus	0.0	0.0	0.0	0.0	0.0	0.0	0.0	0.0	0.0	0.0	0.0	0.0	0.0	0.0	0.0	0.0	0.0	0.0	0.0	0.0
ENSRNOG00000001701	304078	ensembl_gene_id	R. norvegicus	304078	R. norvegicus	0.0	0.0	0.0	0.0	0.0	0.0	0.0	0.0	0.0	0.0	0.0	0.0	0.0	0.0	0.0	0.0	0.0	0.0	0.0	0.0
ENSRNOG00000048109	100365839	ensembl_gene_id	R. norvegicus	100365839	R. norvegicus	1.0	0.0	0.0	0.0	0.0	0.0	0.0	0.0	0.0	0.0	0.0	0.0	0.0	0.0	0.0	0.0	0.0	0.0	0.0	0.0
ENSRNOG00000029052	108352861	ensembl_gene_id	R. norvegicus	108352861	R. norvegicus	1.0	0.0	0.0	0.0	0.0	0.0	0.0	0.0	0.0	0.0	0.0	0.0	0.0	0.0	0.0	0.0	0.0	0.0	0.0	0.0
ENSRNOG00000062828						nan	nan	nan	nan	nan	nan	nan	nan	nan	nan	nan	nan	nan	nan	nan	nan	nan	nan	nan	nan
ENSRNOG00000029826	363055	ensembl_gene_id	R. norvegicus	363055	R. norvegicus	0.0	0.0	0.0	0.0	0.0	0.0	0.0	0.0	0.0	0.0	0.0	0.0	0.0	0.0	0.0	0.0	0.0	0.0	0.0	0.0
ENSRNOG00000015498	306247	ensembl_gene_id	R. norvegicus	306247	R. norvegicus	0.0	0.0	0.0	0.0	0.0	0.0	0.0	0.0	0.0	0.0	0.0	0.0	0.0	0.0	0.0	0.0	0.0	0.0	0.0	0.0
ENSRNOG00000020571	24561	ensembl_gene_id	R. norvegicus	24561	R. norvegicus	0.0	0.0	0.0	0.0	0.0	0.0	0.0	0.0	0.0	0.0	0.0	0.0	0.0	0.0	0.0	0.0	0.0	0.0	0.0	0.0
ENSRNOG00000001803	360734	ensembl_gene_id	R. norvegicus	360734	R. norvegicus	0.0	0.0	0.0	1.0	0.0	0.0	0.0	0.0	0.0	0.0	0.0	0.0	0.0	0.0	0.0	0.0	0.0	0.0	0.0	0.0
ENSRNOG00000013825	313644	ensembl_gene_id	R. norvegicus	313644	R. norvegicus	0.0	0.0	0.0	0.0	0.0	0.0	0.0	0.0	0.0	0.0	0.0	0.0	0.0	0.0	0.0	0.0	0.0	0.0	0.0	0.0
ENSRNOG00000001055	304469	ensembl_gene_id	R. norvegicus	304469	R. norvegicus	0.0	0.0	0.0	0.0	0.0	0.0	0.0	0.0	0.0	0.0	0.0	0.0	0.0	0.0	0.0	0.0	0.0	0.0	0.0	0.0
ENSRNOG00000003158	367766	ensembl_gene_id	R. norvegicus	367766	R. norvegicus	1.0	0.0	0.0	0.0	0.0	0.0	0.0	0.0	0.0	0.0	0.0	0.0	0.0	0.0	0.0	0.0	0.0	0.0	0.0	0.0
ENSRNOG00000022312	311866	ensembl_gene_id	R. norvegicus	311866	R. norvegicus	0.0	0.0	0.0	0.0	0.0	0.0	0.0	0.0	0.0	0.0	0.0	0.0	0.0	0.0	0.0	0.0	0.0	0.0	0.0	0.0
ENSRNOG00000008196	362343	ensembl_gene_id	R. norvegicus	362343	R. norvegicus	0.0	0.0	0.0	0.0	0.0	0.0	0.0	0.0	0.0	0.0	0.0	0.0	0.0	0.0	0.0	0.0	0.0	0.0	0.0	0.0
ENSRNOG00000023941	501125	ensembl_gene_id	R. norvegicus	501125	R. norvegicus	0.0	0.0	0.0	0.0	0.0	0.0	0.0	0.0	0.0	0.0	0.0	0.0	0.0	0.0	0.0	0.0	0.0	0.0	0.0	0.0
ENSRNOG00000021158	293703	ensembl_gene_id	R. norvegicus	293703	R. norvegicus	0.0	0.0	0.0	0.0	0.0	0.0	0.0	0.0	0.0	0.0	0.0	0.0	0.0	0.0	0.0	0.0	0.0	0.0	0.0	0.0
ENSRNOG00000020038	316533	ensembl_gene_id	R. norvegicus	316533	R. norvegicus	0.0	0.0	0.0	0.0	1.0	0.0	0.0	0.0	0.0	0.0	0.0	0.0	0.0	0.0	0.0	0.0	1.0	0.0	0.0	0.0
ENSRNOG00000028350	310326	ensembl_gene_id	R. norvegicus	310326	R. norvegicus	0.0	0.0	0.0	0.0	0.0	0.0	0.0	0.0	0.0	0.0	0.0	0.0	0.0	0.0	0.0	0.0	0.0	0.0	0.0	0.0
ENSRNOG00000020372	363287	ensembl_gene_id	R. norvegicus	363287	R. norvegicus	0.0	0.0	0.0	0.0	0.0	0.0	0.0	0.0	1.0	0.0	0.0	0.0	0.0	0.0	1.0	0.0	0.0	0.0	0.0	0.0
ENSRNOG00000047957	684173	ensembl_gene_id	R. norvegicus	684173	R. norvegicus	0.0	0.0	0.0	0.0	0.0	0.0	0.0	0.0	0.0	0.0	0.0	0.0	0.0	0.0	0.0	0.0	0.0	0.0	0.0	0.0
ENSRNOG00000028752	498229	ensembl_gene_id	R. norvegicus	498229	R. norvegicus	0.0	0.0	0.0	0.0	0.0	0.0	0.0	0.0	0.0	0.0	0.0	0.0	0.0	0.0	0.0	0.0	0.0	0.0	0.0	0.0
ENSRNOG00000048961	117095	ensembl_gene_id	R. norvegicus	117095	R. norvegicus	0.0	0.0	0.0	0.0	0.0	0.0	0.0	0.0	1.0	0.0	0.0	0.0	0.0	0.0	0.0	0.0	0.0	0.0	0.0	0.0
ENSRNOG00000062509						nan	nan	nan	nan	nan	nan	nan	nan	nan	nan	nan	nan	nan	nan	nan	nan	nan	nan	nan	nan
ENSRNOG00000010352	63880	ensembl_gene_id	R. norvegicus	63880	R. norvegicus	0.0	0.0	1.0	1.0	0.0	0.0	0.0	0.0	0.0	0.0	0.0	0.0	0.0	0.0	0.0	0.0	0.0	0.0	0.0	0.0
ENSRNOG00000016758	290350	ensembl_gene_id	R. norvegicus	290350	R. norvegicus	0.0	0.0	0.0	0.0	0.0	0.0	0.0	0.0	0.0	0.0	0.0	0.0	0.0	0.0	0.0	0.0	0.0	0.0	0.0	0.0
ENSRNOG00000069216	102555991	ensembl_gene_id	R. norvegicus	102555991	R. norvegicus	0.0	0.0	0.0	0.0	0.0	0.0	0.0	0.0	0.0	0.0	0.0	0.0	0.0	0.0	0.0	0.0	0.0	0.0	0.0	0.0
ENSRNOG00000003738	289369	ensembl_gene_id	R. norvegicus	289369	R. norvegicus	0.0	0.0	0.0	0.0	0.0	0.0	0.0	0.0	0.0	0.0	0.0	0.0	0.0	0.0	0.0	0.0	0.0	0.0	0.0	0.0
ENSRNOG00000006306	25040	ensembl_gene_id	R. norvegicus	25040	R. norvegicus	0.0	1.0	0.0	0.0	0.0	0.0	0.0	0.0	0.0	0.0	0.0	0.0	0.0	0.0	0.0	0.0	0.0	0.0	0.0	0.0
ENSRNOG00000064754						nan	nan	nan	nan	nan	nan	nan	nan	nan	nan	nan	nan	nan	nan	nan	nan	nan	nan	nan	nan
ENSRNOG00000012891	316444	ensembl_gene_id	R. norvegicus	316444	R. norvegicus	0.0	0.0	0.0	0.0	0.0	0.0	0.0	0.0	0.0	0.0	0.0	0.0	0.0	0.0	0.0	0.0	0.0	1.0	0.0	0.0
ENSRNOG00000065658						nan	nan	nan	nan	nan	nan	nan	nan	nan	nan	nan	nan	nan	nan	nan	nan	nan	nan	nan	nan
ENSRNOG00000020706	54263	ensembl_gene_id	R. norvegicus	54263	R. norvegicus	0.0	0.0	0.0	0.0	0.0	0.0	0.0	0.0	0.0	0.0	0.0	0.0	0.0	0.0	0.0	0.0	0.0	0.0	0.0	0.0
ENSRNOG00000024578	287803	ensembl_gene_id	R. norvegicus	287803	R. norvegicus	0.0	0.0	0.0	0.0	0.0	0.0	0.0	0.0	0.0	0.0	0.0	0.0	0.0	0.0	0.0	0.0	0.0	0.0	0.0	0.0
ENSRNOG00000023733	367865	ensembl_gene_id	R. norvegicus	367865	R. norvegicus	1.0	0.0	0.0	0.0	0.0	0.0	0.0	0.0	0.0	0.0	0.0	0.0	0.0	0.0	0.0	0.0	0.0	0.0	1.0	0.0
ENSRNOG00000018397	171047	ensembl_gene_id	R. norvegicus	171047	R. norvegicus	0.0	0.0	0.0	0.0	0.0	0.0	0.0	0.0	0.0	0.0	0.0	0.0	0.0	0.0	0.0	0.0	0.0	0.0	0.0	0.0
ENSRNOG00000029423						nan	nan	nan	nan	nan	nan	nan	nan	nan	nan	nan	nan	nan	nan	nan	nan	nan	nan	nan	nan
ENSRNOG00000019299	296304	ensembl_gene_id	R. norvegicus	296304	R. norvegicus	0.0	0.0	1.0	0.0	1.0	0.0	0.0	0.0	0.0	0.0	0.0	0.0	0.0	0.0	0.0	0.0	0.0	0.0	0.0	0.0
ENSRNOG00000070034	100361272	ensembl_gene_id	R. norvegicus	100361272	R. norvegicus	0.0	0.0	0.0	0.0	0.0	0.0	0.0	0.0	0.0	0.0	0.0	0.0	0.0	0.0	0.0	0.0	0.0	0.0	0.0	0.0
ENSRNOG00000023968						nan	nan	nan	nan	nan	nan	nan	nan	nan	nan	nan	nan	nan	nan	nan	nan	nan	nan	nan	nan
ENSRNOG00000066033	103689966	ensembl_gene_id	R. norvegicus	103689966	R. norvegicus	0.0	0.0	0.0	0.0	0.0	0.0	0.0	0.0	0.0	0.0	0.0	0.0	0.0	0.0	0.0	0.0	0.0	0.0	0.0	0.0
ENSRNOG00000032160	680579	ensembl_gene_id	R. norvegicus	680579	R. norvegicus	1.0	0.0	0.0	0.0	0.0	0.0	0.0	0.0	0.0	0.0	0.0	0.0	0.0	0.0	0.0	0.0	0.0	0.0	0.0	0.0
ENSRNOG00000019940	295235	ensembl_gene_id	R. norvegicus	295235	R. norvegicus	0.0	0.0	0.0	0.0	0.0	0.0	0.0	0.0	0.0	0.0	0.0	0.0	0.0	0.0	0.0	0.0	0.0	0.0	0.0	0.0
ENSRNOG00000014201						nan	nan	nan	nan	nan	nan	nan	nan	nan	nan	nan	nan	nan	nan	nan	nan	nan	nan	nan	nan
ENSRNOG00000061450	29547	ensembl_gene_id	R. norvegicus	29547	R. norvegicus	0.0	0.0	0.0	0.0	0.0	0.0	0.0	0.0	0.0	0.0	0.0	0.0	0.0	0.0	0.0	0.0	0.0	0.0	0.0	0.0
ENSRNOG00000001758	498095	ensembl_gene_id	R. norvegicus	498095	R. norvegicus	0.0	0.0	0.0	0.0	0.0	0.0	0.0	0.0	0.0	0.0	0.0	0.0	0.0	0.0	0.0	0.0	0.0	0.0	0.0	0.0
ENSRNOG00000013889	300888	ensembl_gene_id	R. norvegicus	300888	R. norvegicus	0.0	0.0	0.0	0.0	0.0	0.0	0.0	0.0	0.0	0.0	0.0	0.0	0.0	0.0	0.0	0.0	0.0	0.0	0.0	0.0
ENSRNOG00000065520						nan	nan	nan	nan	nan	nan	nan	nan	nan	nan	nan	nan	nan	nan	nan	nan	nan	nan	nan	nan
ENSRNOG00000053015	691909	ensembl_gene_id	R. norvegicus	691909	R. norvegicus	0.0	0.0	0.0	0.0	0.0	0.0	0.0	0.0	0.0	0.0	0.0	0.0	0.0	0.0	0.0	0.0	0.0	0.0	0.0	0.0
ENSRNOG00000018092	361226	ensembl_gene_id	R. norvegicus	361226	R. norvegicus	0.0	0.0	0.0	0.0	0.0	0.0	0.0	0.0	0.0	0.0	0.0	0.0	0.0	0.0	0.0	0.0	0.0	0.0	0.0	0.0
ENSRNOG00000020093	100360573	ensembl_gene_id	R. norvegicus	100360573	R. norvegicus	1.0	0.0	0.0	0.0	0.0	0.0	0.0	0.0	0.0	0.0	0.0	0.0	0.0	0.0	0.0	0.0	0.0	0.0	0.0	0.0
ENSRNOG00000031805	287698	ensembl_gene_id	R. norvegicus	287698	R. norvegicus	0.0	0.0	0.0	0.0	0.0	0.0	0.0	0.0	0.0	0.0	0.0	0.0	0.0	0.0	0.0	0.0	0.0	0.0	0.0	0.0
ENSRNOG00000036925	691362	ensembl_gene_id	R. norvegicus	691362	R. norvegicus	0.0	0.0	0.0	0.0	0.0	0.0	0.0	0.0	0.0	0.0	0.0	0.0	0.0	0.0	0.0	0.0	0.0	0.0	0.0	0.0
ENSRNOG00000070133						nan	nan	nan	nan	nan	nan	nan	nan	nan	nan	nan	nan	nan	nan	nan	nan	nan	nan	nan	nan
ENSRNOG00000012865	300985	ensembl_gene_id	R. norvegicus	300985	R. norvegicus	0.0	0.0	0.0	0.0	0.0	0.0	0.0	0.0	0.0	0.0	0.0	0.0	0.0	0.0	0.0	0.0	0.0	0.0	0.0	0.0
ENSRNOG00000020843						nan	nan	nan	nan	nan	nan	nan	nan	nan	nan	nan	nan	nan	nan	nan	nan	nan	nan	nan	nan
ENSRNOG00000015078	361673	ensembl_gene_id	R. norvegicus	361673	R. norvegicus	0.0	0.0	0.0	0.0	0.0	0.0	0.0	0.0	0.0	0.0	0.0	0.0	0.0	0.0	1.0	0.0	0.0	0.0	0.0	0.0
ENSRNOG00000032531						nan	nan	nan	nan	nan	nan	nan	nan	nan	nan	nan	nan	nan	nan	nan	nan	nan	nan	nan	nan
ENSRNOG00000067973	366456	ensembl_gene_id	R. norvegicus	366456	R. norvegicus	0.0	0.0	0.0	0.0	0.0	0.0	0.0	0.0	0.0	0.0	0.0	0.0	0.0	0.0	0.0	0.0	0.0	0.0	0.0	0.0
ENSRNOG00000024829	305284	ensembl_gene_id	R. norvegicus	305284	R. norvegicus	0.0	0.0	0.0	0.0	0.0	0.0	0.0	0.0	0.0	0.0	0.0	0.0	0.0	0.0	0.0	0.0	0.0	0.0	0.0	0.0
ENSRNOG00000025994	315318	ensembl_gene_id	R. norvegicus	315318	R. norvegicus	0.0	0.0	0.0	0.0	0.0	0.0	0.0	0.0	0.0	0.0	0.0	0.0	0.0	0.0	0.0	0.0	0.0	0.0	0.0	0.0
ENSRNOG00000024207	360903	ensembl_gene_id	R. norvegicus	360903	R. norvegicus	0.0	0.0	0.0	0.0	0.0	0.0	0.0	0.0	0.0	0.0	0.0	0.0	0.0	0.0	0.0	0.0	0.0	0.0	0.0	0.0
ENSRNOG00000020456	59295	ensembl_gene_id	R. norvegicus	59295	R. norvegicus	0.0	0.0	0.0	0.0	0.0	0.0	0.0	0.0	0.0	0.0	0.0	0.0	0.0	0.0	0.0	0.0	0.0	0.0	0.0	0.0
ENSRNOG00000032765	367324	ensembl_gene_id	R. norvegicus	367324	R. norvegicus	1.0	0.0	0.0	0.0	0.0	0.0	0.0	0.0	0.0	0.0	0.0	0.0	0.0	0.0	0.0	0.0	0.0	0.0	0.0	0.0
ENSRNOG00000011435	316039	ensembl_gene_id	R. norvegicus	316039	R. norvegicus	0.0	0.0	0.0	0.0	0.0	0.0	0.0	0.0	0.0	0.0	0.0	0.0	0.0	0.0	0.0	0.0	0.0	0.0	0.0	0.0
ENSRNOG00000001289	498154	ensembl_gene_id	R. norvegicus	498154	R. norvegicus	0.0	0.0	0.0	0.0	0.0	0.0	0.0	0.0	0.0	0.0	0.0	0.0	0.0	0.0	0.0	0.0	0.0	0.0	0.0	0.0
ENSRNOG00000001389	84021	ensembl_gene_id	R. norvegicus	84021	R. norvegicus	0.0	0.0	0.0	0.0	0.0	0.0	0.0	0.0	0.0	0.0	0.0	0.0	0.0	0.0	0.0	0.0	0.0	0.0	0.0	0.0
ENSRNOG00000062683						nan	nan	nan	nan	nan	nan	nan	nan	nan	nan	nan	nan	nan	nan	nan	nan	nan	nan	nan	nan
ENSRNOG00000061441	293846	ensembl_gene_id	R. norvegicus	293846	R. norvegicus	1.0	0.0	0.0	0.0	0.0	0.0	0.0	0.0	0.0	0.0	0.0	0.0	0.0	0.0	0.0	0.0	0.0	0.0	0.0	0.0
ENSRNOG00000057837						nan	nan	nan	nan	nan	nan	nan	nan	nan	nan	nan	nan	nan	nan	nan	nan	nan	nan	nan	nan
ENSRNOG00000025931	405120	ensembl_gene_id	R. norvegicus	405120	R. norvegicus	0.0	0.0	0.0	0.0	0.0	0.0	0.0	0.0	0.0	0.0	0.0	0.0	0.0	0.0	0.0	0.0	0.0	0.0	0.0	0.0
ENSRNOG00000010944	192235	ensembl_gene_id	R. norvegicus	192235	R. norvegicus	0.0	0.0	1.0	1.0	0.0	0.0	0.0	0.0	0.0	0.0	0.0	0.0	0.0	0.0	0.0	0.0	0.0	0.0	0.0	0.0
ENSRNOG00000009336	286997	ensembl_gene_id	R. norvegicus	286997	R. norvegicus	0.0	0.0	0.0	0.0	0.0	0.0	0.0	0.0	0.0	0.0	0.0	0.0	0.0	0.0	0.0	0.0	0.0	0.0	0.0	0.0
ENSRNOG00000059799	288741	ensembl_gene_id	R. norvegicus	288741	R. norvegicus	0.0	0.0	1.0	0.0	0.0	0.0	0.0	0.0	0.0	0.0	0.0	0.0	0.0	0.0	0.0	0.0	0.0	0.0	0.0	0.0
ENSRNOG00000066505						nan	nan	nan	nan	nan	nan	nan	nan	nan	nan	nan	nan	nan	nan	nan	nan	nan	nan	nan	nan
ENSRNOG00000064809						nan	nan	nan	nan	nan	nan	nan	nan	nan	nan	nan	nan	nan	nan	nan	nan	nan	nan	nan	nan
ENSRNOG00000011300	307582	ensembl_gene_id	R. norvegicus	307582	R. norvegicus	0.0	0.0	0.0	0.0	0.0	0.0	0.0	0.0	0.0	0.0	0.0	0.0	0.0	0.0	0.0	0.0	0.0	0.0	0.0	0.0
ENSRNOG00000020851	502317	ensembl_gene_id	R. norvegicus	502317	R. norvegicus	0.0	0.0	0.0	0.0	0.0	0.0	0.0	0.0	0.0	0.0	0.0	0.0	0.0	0.0	0.0	0.0	0.0	0.0	0.0	0.0
ENSRNOG00000062535						nan	nan	nan	nan	nan	nan	nan	nan	nan	nan	nan	nan	nan	nan	nan	nan	nan	nan	nan	nan
ENSRNOG00000015152	293619	ensembl_gene_id	R. norvegicus	293619	R. norvegicus	0.0	0.0	0.0	0.0	0.0	0.0	0.0	0.0	0.0	0.0	0.0	0.0	0.0	0.0	0.0	0.0	0.0	0.0	0.0	0.0
ENSRNOG00000011937	294708	ensembl_gene_id	R. norvegicus	294708	R. norvegicus	0.0	0.0	0.0	0.0	0.0	1.0	0.0	0.0	0.0	0.0	0.0	0.0	0.0	0.0	0.0	0.0	0.0	0.0	0.0	0.0
ENSRNOG00000003135	498275	ensembl_gene_id	R. norvegicus	498275	R. norvegicus	0.0	0.0	0.0	0.0	0.0	0.0	0.0	0.0	0.0	0.0	0.0	0.0	0.0	0.0	0.0	0.0	0.0	0.0	0.0	0.0
ENSRNOG00000064125	120096005	ensembl_gene_id	R. norvegicus	120096005	R. norvegicus	0.0	0.0	0.0	0.0	0.0	0.0	0.0	0.0	0.0	0.0	0.0	0.0	0.0	0.0	0.0	0.0	0.0	0.0	0.0	0.0
ENSRNOG00000015413	292687	ensembl_gene_id	R. norvegicus	292687	R. norvegicus	0.0	0.0	0.0	0.0	0.0	0.0	0.0	0.0	0.0	0.0	0.0	0.0	0.0	0.0	0.0	0.0	0.0	0.0	0.0	0.0
ENSRNOG00000033316	302415	ensembl_gene_id	R. norvegicus	302415	R. norvegicus	0.0	0.0	0.0	0.0	0.0	0.0	0.0	0.0	0.0	0.0	0.0	0.0	0.0	0.0	0.0	0.0	0.0	0.0	0.0	0.0
ENSRNOG00000062954						nan	nan	nan	nan	nan	nan	nan	nan	nan	nan	nan	nan	nan	nan	nan	nan	nan	nan	nan	nan
ENSRNOG00000003435	317598	ensembl_gene_id	R. norvegicus	317598	R. norvegicus	0.0	0.0	0.0	0.0	0.0	0.0	0.0	0.0	0.0	0.0	0.0	0.0	0.0	0.0	0.0	0.0	0.0	0.0	0.0	0.0
ENSRNOG00000023181	311120	ensembl_gene_id	R. norvegicus	311120	R. norvegicus	1.0	0.0	0.0	0.0	0.0	0.0	0.0	0.0	0.0	0.0	0.0	0.0	0.0	0.0	0.0	0.0	0.0	0.0	1.0	0.0
ENSRNOG00000061438	100360491	ensembl_gene_id	R. norvegicus	100360491	R. norvegicus	0.0	0.0	0.0	0.0	0.0	0.0	0.0	0.0	0.0	0.0	0.0	0.0	0.0	0.0	0.0	0.0	0.0	0.0	0.0	0.0
ENSRNOG00000006738	171043	ensembl_gene_id	R. norvegicus	171043	R. norvegicus	0.0	0.0	0.0	0.0	0.0	0.0	0.0	0.0	0.0	0.0	0.0	0.0	0.0	0.0	0.0	0.0	0.0	0.0	0.0	0.0
ENSRNOG00000064482	100360087	ensembl_gene_id	R. norvegicus	100360087	R. norvegicus	0.0	0.0	0.0	0.0	0.0	0.0	0.0	0.0	0.0	0.0	0.0	0.0	0.0	0.0	0.0	1.0	0.0	0.0	0.0	0.0
ENSRNOG00000012480	315939	ensembl_gene_id	R. norvegicus	315939	R. norvegicus	0.0	0.0	0.0	0.0	1.0	0.0	0.0	0.0	0.0	0.0	0.0	0.0	0.0	0.0	0.0	0.0	1.0	0.0	0.0	0.0
ENSRNOG00000068718						nan	nan	nan	nan	nan	nan	nan	nan	nan	nan	nan	nan	nan	nan	nan	nan	nan	nan	nan	nan
ENSRNOG00000047967	362648	ensembl_gene_id	R. norvegicus	362648	R. norvegicus	0.0	0.0	0.0	0.0	0.0	0.0	0.0	0.0	0.0	0.0	0.0	0.0	0.0	0.0	0.0	0.0	0.0	0.0	0.0	0.0
ENSRNOG00000063702						nan	nan	nan	nan	nan	nan	nan	nan	nan	nan	nan	nan	nan	nan	nan	nan	nan	nan	nan	nan
ENSRNOG00000031275	690027	ensembl_gene_id	R. norvegicus	690027	R. norvegicus	0.0	0.0	0.0	0.0	0.0	0.0	0.0	1.0	0.0	0.0	0.0	0.0	0.0	0.0	0.0	0.0	0.0	0.0	0.0	0.0
ENSRNOG00000031474	500885	ensembl_gene_id	R. norvegicus	500885	R. norvegicus	1.0	0.0	0.0	0.0	0.0	0.0	0.0	0.0	0.0	0.0	0.0	0.0	0.0	0.0	0.0	0.0	0.0	0.0	0.0	0.0
ENSRNOG00000065215	680934	ensembl_gene_id	R. norvegicus	680934	R. norvegicus	1.0	0.0	0.0	0.0	0.0	0.0	0.0	0.0	0.0	0.0	0.0	0.0	0.0	0.0	0.0	0.0	0.0	0.0	0.0	0.0
ENSRNOG00000050205	688283	ensembl_gene_id	R. norvegicus	688283	R. norvegicus	0.0	0.0	0.0	0.0	0.0	0.0	0.0	0.0	0.0	0.0	0.0	0.0	0.0	0.0	0.0	0.0	0.0	0.0	0.0	0.0
ENSRNOG00000032605						nan	nan	nan	nan	nan	nan	nan	nan	nan	nan	nan	nan	nan	nan	nan	nan	nan	nan	nan	nan
ENSRNOG00000066159	314855	ensembl_gene_id	R. norvegicus	314855	R. norvegicus	1.0	0.0	0.0	1.0	0.0	0.0	0.0	0.0	0.0	0.0	0.0	0.0	0.0	0.0	0.0	0.0	0.0	0.0	0.0	0.0
ENSRNOG00000019257	246209	ensembl_gene_id	R. norvegicus	246209	R. norvegicus	0.0	0.0	0.0	0.0	0.0	0.0	0.0	0.0	0.0	0.0	0.0	0.0	0.0	0.0	0.0	0.0	0.0	0.0	0.0	0.0
ENSRNOG00000006800	362518	ensembl_gene_id	R. norvegicus	362518	R. norvegicus	0.0	0.0	0.0	0.0	1.0	0.0	0.0	0.0	0.0	0.0	0.0	0.0	0.0	0.0	0.0	0.0	0.0	0.0	0.0	0.0
ENSRNOG00000063723						nan	nan	nan	nan	nan	nan	nan	nan	nan	nan	nan	nan	nan	nan	nan	nan	nan	nan	nan	nan
ENSRNOG00000002618	289089	ensembl_gene_id	R. norvegicus	289089	R. norvegicus	0.0	0.0	0.0	0.0	0.0	0.0	0.0	0.0	0.0	0.0	0.0	0.0	0.0	0.0	0.0	0.0	0.0	0.0	0.0	0.0
ENSRNOG00000031244						nan	nan	nan	nan	nan	nan	nan	nan	nan	nan	nan	nan	nan	nan	nan	nan	nan	nan	nan	nan
ENSRNOG00000031703						nan	nan	nan	nan	nan	nan	nan	nan	nan	nan	nan	nan	nan	nan	nan	nan	nan	nan	nan	nan
ENSRNOG00000005492	50871	ensembl_gene_id	R. norvegicus	50871	R. norvegicus	0.0	0.0	0.0	0.0	0.0	0.0	0.0	0.0	0.0	0.0	0.0	0.0	0.0	0.0	0.0	0.0	0.0	0.0	0.0	0.0
ENSRNOG00000069091	302967	ensembl_gene_id	R. norvegicus	302967	R. norvegicus	0.0	0.0	0.0	0.0	0.0	0.0	0.0	0.0	0.0	0.0	0.0	0.0	0.0	0.0	0.0	0.0	0.0	0.0	0.0	0.0
ENSRNOG00000012333	306617	ensembl_gene_id	R. norvegicus	306617	R. norvegicus	0.0	0.0	0.0	0.0	0.0	0.0	0.0	0.0	0.0	0.0	0.0	0.0	0.0	0.0	0.0	0.0	0.0	0.0	0.0	0.0
ENSRNOG00000006653	170573	ensembl_gene_id	R. norvegicus	170573	R. norvegicus	0.0	0.0	0.0	0.0	0.0	0.0	0.0	0.0	0.0	0.0	0.0	0.0	0.0	0.0	0.0	0.0	0.0	0.0	0.0	0.0
ENSRNOG00000033603	498085	ensembl_gene_id	R. norvegicus	498085	R. norvegicus	1.0	0.0	0.0	0.0	0.0	0.0	0.0	0.0	0.0	0.0	0.0	0.0	0.0	0.0	0.0	0.0	0.0	0.0	0.0	0.0
ENSRNOG00000069209						nan	nan	nan	nan	nan	nan	nan	nan	nan	nan	nan	nan	nan	nan	nan	nan	nan	nan	nan	nan
ENSRNOG00000069609						nan	nan	nan	nan	nan	nan	nan	nan	nan	nan	nan	nan	nan	nan	nan	nan	nan	nan	nan	nan
ENSRNOG00000031849	361032	ensembl_gene_id	R. norvegicus	361032	R. norvegicus	0.0	0.0	0.0	0.0	0.0	0.0	0.0	0.0	0.0	0.0	0.0	0.0	0.0	0.0	0.0	0.0	0.0	0.0	0.0	0.0
ENSRNOG00000007061	500608	ensembl_gene_id	R. norvegicus	500608	R. norvegicus	0.0	0.0	0.0	0.0	0.0	0.0	0.0	0.0	0.0	0.0	0.0	0.0	0.0	0.0	0.0	0.0	0.0	0.0	0.0	0.0
ENSRNOG00000023410	503164	ensembl_gene_id	R. norvegicus	503164	R. norvegicus	0.0	0.0	0.0	0.0	0.0	0.0	0.0	0.0	0.0	0.0	0.0	0.0	0.0	0.0	0.0	0.0	0.0	0.0	0.0	0.0
ENSRNOG00000028981	501831	ensembl_gene_id	R. norvegicus	501831	R. norvegicus	0.0	0.0	0.0	0.0	0.0	0.0	0.0	0.0	0.0	0.0	0.0	0.0	0.0	0.0	0.0	0.0	0.0	0.0	0.0	0.0
ENSRNOG00000011478	685243	ensembl_gene_id	R. norvegicus	685243	R. norvegicus	0.0	0.0	0.0	0.0	0.0	0.0	0.0	0.0	0.0	0.0	0.0	0.0	0.0	0.0	0.0	0.0	0.0	0.0	0.0	0.0
ENSRNOG00000008658	25094	ensembl_gene_id	R. norvegicus	25094	R. norvegicus	0.0	0.0	0.0	0.0	0.0	0.0	0.0	0.0	0.0	0.0	0.0	0.0	0.0	0.0	0.0	0.0	0.0	0.0	0.0	0.0
ENSRNOG00000049215	303730	ensembl_gene_id	R. norvegicus	303730	R. norvegicus	0.0	0.0	0.0	0.0	0.0	0.0	0.0	0.0	0.0	0.0	0.0	0.0	0.0	0.0	0.0	0.0	0.0	0.0	0.0	0.0
ENSRNOG00000056526	689529	ensembl_gene_id	R. norvegicus	689529	R. norvegicus	0.0	0.0	0.0	0.0	0.0	0.0	0.0	0.0	0.0	0.0	0.0	0.0	0.0	0.0	0.0	0.0	0.0	0.0	0.0	0.0
ENSRNOG00000016432	56764	ensembl_gene_id	R. norvegicus	56764	R. norvegicus	0.0	0.0	0.0	1.0	0.0	0.0	0.0	0.0	0.0	0.0	0.0	0.0	0.0	0.0	0.0	0.0	0.0	0.0	0.0	0.0
ENSRNOG00000061857	295037	ensembl_gene_id	R. norvegicus	295037	R. norvegicus	1.0	0.0	0.0	0.0	0.0	0.0	0.0	0.0	0.0	0.0	0.0	0.0	0.0	0.0	0.0	0.0	0.0	0.0	0.0	0.0
ENSRNOG00000052981	108351606	ensembl_gene_id	R. norvegicus	108351606	R. norvegicus	0.0	0.0	0.0	0.0	0.0	0.0	0.0	0.0	0.0	0.0	0.0	0.0	0.0	0.0	0.0	0.0	0.0	0.0	0.0	0.0
ENSRNOG00000066606						nan	nan	nan	nan	nan	nan	nan	nan	nan	nan	nan	nan	nan	nan	nan	nan	nan	nan	nan	nan
ENSRNOG00000047782	362951	ensembl_gene_id	R. norvegicus	362951	R. norvegicus	0.0	0.0	0.0	0.0	0.0	0.0	0.0	0.0	0.0	0.0	0.0	0.0	0.0	0.0	0.0	0.0	0.0	0.0	0.0	0.0
ENSRNOG00000070263	100861534	ensembl_gene_id	R. norvegicus	100861534	R. norvegicus	0.0	0.0	0.0	0.0	0.0	0.0	0.0	0.0	0.0	0.0	0.0	0.0	0.0	0.0	0.0	0.0	0.0	0.0	0.0	0.0
ENSRNOG00000052376	363212	ensembl_gene_id	R. norvegicus	363212	R. norvegicus	0.0	0.0	0.0	0.0	0.0	0.0	0.0	0.0	0.0	0.0	0.0	0.0	0.0	0.0	0.0	0.0	0.0	0.0	0.0	0.0
ENSRNOG00000006700	362914	ensembl_gene_id	R. norvegicus	362914	R. norvegicus	0.0	0.0	0.0	0.0	0.0	0.0	0.0	0.0	0.0	0.0	0.0	0.0	0.0	0.0	0.0	0.0	0.0	0.0	0.0	0.0
ENSRNOG00000008074	29680	ensembl_gene_id	R. norvegicus	29680	R. norvegicus	0.0	1.0	0.0	0.0	0.0	0.0	0.0	0.0	0.0	0.0	0.0	0.0	0.0	0.0	0.0	0.0	0.0	0.0	0.0	0.0
ENSRNOG00000004659	362978	ensembl_gene_id	R. norvegicus	362978	R. norvegicus	0.0	0.0	0.0	0.0	0.0	0.0	0.0	0.0	0.0	0.0	0.0	0.0	0.0	0.0	0.0	0.0	0.0	0.0	0.0	0.0
ENSRNOG00000011032	294643	ensembl_gene_id	R. norvegicus	294643	R. norvegicus	0.0	0.0	0.0	0.0	0.0	0.0	0.0	0.0	0.0	0.0	0.0	0.0	0.0	0.0	0.0	0.0	0.0	0.0	0.0	0.0
ENSRNOG00000029958	498828	ensembl_gene_id	R. norvegicus	498828	R. norvegicus	1.0	0.0	0.0	0.0	0.0	0.0	0.0	0.0	0.0	0.0	0.0	0.0	0.0	0.0	0.0	0.0	0.0	0.0	0.0	0.0
ENSRNOG00000052869	691849	ensembl_gene_id	R. norvegicus	691849	R. norvegicus	0.0	0.0	0.0	0.0	0.0	0.0	0.0	0.0	0.0	0.0	0.0	0.0	0.0	0.0	0.0	0.0	0.0	0.0	0.0	0.0
ENSRNOG00000028640	362791	ensembl_gene_id	R. norvegicus	362791	R. norvegicus	0.0	0.0	0.0	0.0	0.0	0.0	0.0	0.0	0.0	0.0	0.0	0.0	0.0	0.0	0.0	0.0	0.0	0.0	0.0	0.0
ENSRNOG00000010430	680858	ensembl_gene_id	R. norvegicus	680858	R. norvegicus	0.0	0.0	0.0	0.0	0.0	0.0	0.0	0.0	0.0	0.0	0.0	0.0	0.0	0.0	0.0	0.0	0.0	0.0	0.0	0.0
ENSRNOG00000011451	89787	ensembl_gene_id	R. norvegicus	89787	R. norvegicus	0.0	0.0	0.0	0.0	0.0	0.0	0.0	0.0	0.0	0.0	0.0	0.0	0.0	0.0	0.0	0.0	0.0	0.0	0.0	0.0
ENSRNOG00000003954	140924	ensembl_gene_id	R. norvegicus	140924	R. norvegicus	0.0	0.0	0.0	0.0	0.0	0.0	0.0	0.0	0.0	0.0	0.0	0.0	0.0	0.0	0.0	0.0	0.0	0.0	0.0	0.0
ENSRNOG00000070097						nan	nan	nan	nan	nan	nan	nan	nan	nan	nan	nan	nan	nan	nan	nan	nan	nan	nan	nan	nan
ENSRNOG00000047686	192110	ensembl_gene_id	R. norvegicus	192110	R. norvegicus	0.0	0.0	0.0	0.0	0.0	0.0	0.0	0.0	0.0	0.0	0.0	0.0	0.0	0.0	0.0	0.0	0.0	0.0	0.0	0.0
ENSRNOG00000042547						nan	nan	nan	nan	nan	nan	nan	nan	nan	nan	nan	nan	nan	nan	nan	nan	nan	nan	nan	nan
ENSRNOG00000004019	29380	ensembl_gene_id	R. norvegicus	29380	R. norvegicus	0.0	0.0	0.0	0.0	1.0	0.0	0.0	0.0	0.0	0.0	0.0	0.0	0.0	0.0	0.0	0.0	0.0	0.0	0.0	0.0
ENSRNOG00000002876	302931	ensembl_gene_id	R. norvegicus	302931	R. norvegicus	0.0	0.0	0.0	0.0	0.0	0.0	0.0	0.0	0.0	0.0	0.0	0.0	0.0	0.0	0.0	0.0	0.0	0.0	0.0	0.0
ENSRNOG00000031591						nan	nan	nan	nan	nan	nan	nan	nan	nan	nan	nan	nan	nan	nan	nan	nan	nan	nan	nan	nan
ENSRNOG00000003832	498309	ensembl_gene_id	R. norvegicus	498309	R. norvegicus	0.0	0.0	0.0	0.0	0.0	0.0	0.0	0.0	0.0	0.0	0.0	0.0	0.0	0.0	0.0	0.0	0.0	0.0	0.0	0.0
ENSRNOG00000033855						nan	nan	nan	nan	nan	nan	nan	nan	nan	nan	nan	nan	nan	nan	nan	nan	nan	nan	nan	nan
ENSRNOG00000004542	299246	ensembl_gene_id	R. norvegicus	299246	R. norvegicus	0.0	0.0	0.0	0.0	0.0	0.0	0.0	0.0	0.0	0.0	0.0	0.0	0.0	0.0	0.0	0.0	0.0	0.0	0.0	0.0
ENSRNOG00000068305	689816	ensembl_gene_id	R. norvegicus	689816	R. norvegicus	0.0	0.0	0.0	0.0	0.0	0.0	0.0	0.0	0.0	0.0	0.0	0.0	0.0	0.0	0.0	0.0	0.0	0.0	0.0	0.0
ENSRNOG00000047089	679944	ensembl_gene_id	R. norvegicus	679944	R. norvegicus	0.0	0.0	0.0	0.0	0.0	0.0	0.0	0.0	0.0	0.0	0.0	0.0	0.0	0.0	0.0	0.0	0.0	0.0	0.0	0.0
ENSRNOG00000063880						nan	nan	nan	nan	nan	nan	nan	nan	nan	nan	nan	nan	nan	nan	nan	nan	nan	nan	nan	nan
ENSRNOG00000056825						nan	nan	nan	nan	nan	nan	nan	nan	nan	nan	nan	nan	nan	nan	nan	nan	nan	nan	nan	nan
ENSRNOG00000024456	304299	ensembl_gene_id	R. norvegicus	304299	R. norvegicus	0.0	0.0	0.0	0.0	0.0	0.0	0.0	0.0	0.0	0.0	0.0	0.0	0.0	0.0	0.0	0.0	0.0	0.0	0.0	0.0
ENSRNOG00000007688	363469	ensembl_gene_id	R. norvegicus	363469	R. norvegicus	0.0	0.0	0.0	0.0	0.0	0.0	0.0	1.0	0.0	0.0	0.0	0.0	0.0	0.0	0.0	0.0	0.0	0.0	0.0	0.0
ENSRNOG00000002273	497009	ensembl_gene_id	R. norvegicus	497009	R. norvegicus	0.0	0.0	0.0	0.0	0.0	0.0	0.0	0.0	0.0	0.0	0.0	0.0	0.0	0.0	0.0	0.0	0.0	0.0	0.0	0.0
ENSRNOG00000050899						nan	nan	nan	nan	nan	nan	nan	nan	nan	nan	nan	nan	nan	nan	nan	nan	nan	nan	nan	nan
ENSRNOG00000016957	25662	ensembl_gene_id	R. norvegicus	25662	R. norvegicus	0.0	1.0	0.0	0.0	0.0	0.0	0.0	0.0	0.0	0.0	0.0	0.0	0.0	0.0	0.0	0.0	0.0	0.0	0.0	0.0
ENSRNOG00000049560	24957	ensembl_gene_id	R. norvegicus	24957	R. norvegicus	0.0	0.0	0.0	0.0	0.0	0.0	0.0	0.0	0.0	0.0	0.0	0.0	0.0	0.0	0.0	0.0	0.0	1.0	0.0	0.0
ENSRNOG00000004560	257648	ensembl_gene_id	R. norvegicus	257648	R. norvegicus	0.0	0.0	0.0	0.0	0.0	0.0	0.0	0.0	0.0	0.0	0.0	0.0	0.0	0.0	0.0	0.0	0.0	0.0	0.0	0.0
ENSRNOG00000012950	313928	ensembl_gene_id	R. norvegicus	313928	R. norvegicus	0.0	0.0	0.0	0.0	0.0	0.0	0.0	0.0	0.0	0.0	0.0	0.0	0.0	0.0	0.0	0.0	0.0	0.0	0.0	0.0
ENSRNOG00000020702	361729	ensembl_gene_id	R. norvegicus	361729	R. norvegicus	0.0	0.0	0.0	0.0	0.0	0.0	0.0	0.0	0.0	0.0	0.0	0.0	0.0	0.0	0.0	1.0	0.0	0.0	0.0	0.0
ENSRNOG00000003681	116569	ensembl_gene_id	R. norvegicus	116569	R. norvegicus	0.0	0.0	0.0	0.0	0.0	0.0	0.0	0.0	0.0	0.0	0.0	0.0	0.0	0.0	0.0	0.0	0.0	0.0	0.0	0.0
ENSRNOG00000059322	498131	ensembl_gene_id	R. norvegicus	498131	R. norvegicus	0.0	0.0	0.0	0.0	0.0	0.0	0.0	0.0	0.0	0.0	0.0	0.0	0.0	0.0	0.0	0.0	0.0	0.0	0.0	0.0
ENSRNOG00000059683	85275	ensembl_gene_id	R. norvegicus	85275	R. norvegicus	0.0	0.0	0.0	0.0	0.0	0.0	0.0	0.0	0.0	0.0	0.0	0.0	0.0	0.0	0.0	0.0	0.0	0.0	0.0	0.0
ENSRNOG00000033913	100360642	ensembl_gene_id	R. norvegicus	100360642	R. norvegicus	1.0	0.0	0.0	0.0	0.0	0.0	0.0	0.0	0.0	0.0	0.0	0.0	0.0	0.0	0.0	0.0	0.0	0.0	0.0	0.0
ENSRNOG00000057867	363093	ensembl_gene_id	R. norvegicus	363093	R. norvegicus	0.0	0.0	0.0	0.0	0.0	0.0	0.0	0.0	0.0	0.0	0.0	0.0	0.0	0.0	0.0	0.0	0.0	0.0	0.0	0.0
ENSRNOG00000069769						nan	nan	nan	nan	nan	nan	nan	nan	nan	nan	nan	nan	nan	nan	nan	nan	nan	nan	nan	nan
ENSRNOG00000002285	501647	ensembl_gene_id	R. norvegicus	501647	R. norvegicus	0.0	0.0	0.0	0.0	0.0	0.0	0.0	0.0	0.0	0.0	0.0	0.0	0.0	0.0	0.0	0.0	0.0	0.0	0.0	0.0
ENSRNOG00000009872	117018	ensembl_gene_id	R. norvegicus	117018	R. norvegicus	0.0	0.0	0.0	0.0	0.0	0.0	0.0	0.0	0.0	0.0	0.0	0.0	0.0	0.0	0.0	0.0	0.0	0.0	0.0	0.0
ENSRNOG00000063759						nan	nan	nan	nan	nan	nan	nan	nan	nan	nan	nan	nan	nan	nan	nan	nan	nan	nan	nan	nan
ENSRNOG00000062700						nan	nan	nan	nan	nan	nan	nan	nan	nan	nan	nan	nan	nan	nan	nan	nan	nan	nan	nan	nan
ENSRNOG00000065676						nan	nan	nan	nan	nan	nan	nan	nan	nan	nan	nan	nan	nan	nan	nan	nan	nan	nan	nan	nan
ENSRNOG00000028460	304203	ensembl_gene_id	R. norvegicus	304203	R. norvegicus	0.0	0.0	0.0	0.0	0.0	0.0	0.0	0.0	0.0	0.0	0.0	0.0	0.0	0.0	0.0	0.0	0.0	0.0	0.0	0.0
ENSRNOG00000022162	311876	ensembl_gene_id	R. norvegicus	311876	R. norvegicus	0.0	0.0	0.0	0.0	0.0	0.0	0.0	0.0	0.0	0.0	0.0	0.0	0.0	0.0	0.0	0.0	0.0	0.0	0.0	0.0
ENSRNOG00000065639						nan	nan	nan	nan	nan	nan	nan	nan	nan	nan	nan	nan	nan	nan	nan	nan	nan	nan	nan	nan
ENSRNOG00000043113	313650	ensembl_gene_id	R. norvegicus	313650	R. norvegicus	0.0	0.0	0.0	0.0	0.0	0.0	0.0	0.0	0.0	0.0	0.0	0.0	0.0	0.0	0.0	0.0	0.0	0.0	0.0	0.0
ENSRNOG00000070284						nan	nan	nan	nan	nan	nan	nan	nan	nan	nan	nan	nan	nan	nan	nan	nan	nan	nan	nan	nan
ENSRNOG00000067959						nan	nan	nan	nan	nan	nan	nan	nan	nan	nan	nan	nan	nan	nan	nan	nan	nan	nan	nan	nan
ENSRNOG00000032807	100359505	ensembl_gene_id	R. norvegicus	100359505	R. norvegicus	1.0	0.0	0.0	0.0	0.0	0.0	0.0	0.0	0.0	0.0	0.0	0.0	0.0	0.0	0.0	0.0	0.0	0.0	0.0	0.0
ENSRNOG00000012439	64625	ensembl_gene_id	R. norvegicus	64625	R. norvegicus	0.0	0.0	1.0	0.0	0.0	0.0	0.0	0.0	0.0	0.0	0.0	0.0	0.0	0.0	0.0	0.0	0.0	0.0	0.0	0.0
ENSRNOG00000026493	361276	ensembl_gene_id	R. norvegicus	361276	R. norvegicus	0.0	0.0	0.0	0.0	0.0	0.0	0.0	0.0	0.0	0.0	0.0	0.0	0.0	0.0	0.0	0.0	0.0	0.0	0.0	0.0
ENSRNOG00000067341						nan	nan	nan	nan	nan	nan	nan	nan	nan	nan	nan	nan	nan	nan	nan	nan	nan	nan	nan	nan
ENSRNOG00000056855						nan	nan	nan	nan	nan	nan	nan	nan	nan	nan	nan	nan	nan	nan	nan	nan	nan	nan	nan	nan
ENSRNOG00000030107	100362298	ensembl_gene_id	R. norvegicus	100362298	R. norvegicus	1.0	0.0	0.0	0.0	0.0	0.0	0.0	0.0	0.0	0.0	0.0	0.0	0.0	0.0	0.0	0.0	0.0	0.0	0.0	0.0
ENSRNOG00000066757						nan	nan	nan	nan	nan	nan	nan	nan	nan	nan	nan	nan	nan	nan	nan	nan	nan	nan	nan	nan
ENSRNOG00000011150	25227	ensembl_gene_id	R. norvegicus	25227	R. norvegicus	0.0	0.0	0.0	0.0	1.0	0.0	0.0	0.0	0.0	0.0	0.0	0.0	0.0	0.0	0.0	0.0	1.0	0.0	0.0	0.0
ENSRNOG00000063087						nan	nan	nan	nan	nan	nan	nan	nan	nan	nan	nan	nan	nan	nan	nan	nan	nan	nan	nan	nan
ENSRNOG00000004437	114495	ensembl_gene_id	R. norvegicus	114495	R. norvegicus	0.0	0.0	0.0	0.0	0.0	0.0	0.0	0.0	0.0	0.0	0.0	0.0	0.0	0.0	0.0	0.0	0.0	0.0	0.0	0.0
ENSRNOG00000021015	292793	ensembl_gene_id	R. norvegicus	292793	R. norvegicus	0.0	0.0	0.0	0.0	0.0	0.0	0.0	0.0	0.0	0.0	0.0	0.0	0.0	0.0	0.0	0.0	0.0	0.0	0.0	0.0
ENSRNOG00000015666	291923	ensembl_gene_id	R. norvegicus	291923	R. norvegicus	0.0	0.0	0.0	0.0	0.0	0.0	0.0	0.0	0.0	0.0	0.0	0.0	0.0	0.0	0.0	0.0	0.0	0.0	0.0	0.0
ENSRNOG00000020542	295243	ensembl_gene_id	R. norvegicus	295243	R. norvegicus	0.0	0.0	0.0	0.0	1.0	0.0	0.0	0.0	0.0	0.0	0.0	0.0	0.0	0.0	0.0	0.0	0.0	0.0	0.0	0.0
ENSRNOG00000018937	81869	ensembl_gene_id	R. norvegicus	81869	R. norvegicus	0.0	0.0	0.0	0.0	0.0	0.0	0.0	0.0	0.0	0.0	0.0	0.0	0.0	0.0	0.0	0.0	0.0	0.0	0.0	0.0
ENSRNOG00000071148	122772	ensembl_gene_id	R. norvegicus	122772	R. norvegicus	1.0	0.0	0.0	0.0	0.0	0.0	0.0	0.0	0.0	0.0	0.0	0.0	0.0	0.0	0.0	0.0	0.0	0.0	0.0	0.0
ENSRNOG00000001823	25197	ensembl_gene_id	R. norvegicus	25197	R. norvegicus	0.0	0.0	0.0	0.0	1.0	0.0	0.0	0.0	0.0	0.0	0.0	0.0	0.0	0.0	0.0	0.0	0.0	0.0	0.0	0.0
ENSRNOG00000048273	25239	ensembl_gene_id	R. norvegicus	25239	R. norvegicus	0.0	0.0	1.0	0.0	0.0	0.0	0.0	0.0	0.0	0.0	1.0	0.0	0.0	0.0	0.0	0.0	0.0	0.0	0.0	0.0
ENSRNOG00000024711	360652	ensembl_gene_id	R. norvegicus	360652	R. norvegicus	0.0	0.0	0.0	0.0	0.0	0.0	0.0	0.0	0.0	0.0	0.0	0.0	0.0	0.0	0.0	0.0	0.0	0.0	0.0	0.0
ENSRNOG00000006859	64194	ensembl_gene_id	R. norvegicus	64194	R. norvegicus	0.0	0.0	1.0	0.0	0.0	1.0	0.0	0.0	0.0	0.0	0.0	0.0	1.0	0.0	0.0	0.0	0.0	0.0	0.0	0.0
ENSRNOG00000042556	311807	ensembl_gene_id	R. norvegicus	311807	R. norvegicus	0.0	0.0	0.0	0.0	0.0	0.0	0.0	0.0	0.0	0.0	0.0	0.0	0.0	0.0	0.0	0.0	0.0	0.0	0.0	0.0
ENSRNOG00000013358	286758	ensembl_gene_id	R. norvegicus	286758	R. norvegicus	0.0	0.0	0.0	0.0	1.0	0.0	0.0	0.0	0.0	0.0	0.0	0.0	0.0	0.0	0.0	0.0	0.0	0.0	0.0	0.0
ENSRNOG00000058333	313451	ensembl_gene_id	R. norvegicus	313451	R. norvegicus	0.0	0.0	0.0	0.0	0.0	0.0	0.0	0.0	0.0	0.0	0.0	0.0	0.0	0.0	0.0	0.0	0.0	0.0	0.0	0.0
ENSRNOG00000013190	292306	ensembl_gene_id	R. norvegicus	292306	R. norvegicus	0.0	0.0	0.0	0.0	0.0	0.0	0.0	0.0	0.0	0.0	0.0	0.0	0.0	0.0	0.0	0.0	0.0	0.0	0.0	0.0
ENSRNOG00000014761	171099	ensembl_gene_id	R. norvegicus	171099	R. norvegicus	0.0	0.0	0.0	0.0	0.0	0.0	0.0	0.0	0.0	0.0	0.0	0.0	0.0	0.0	0.0	0.0	0.0	0.0	0.0	0.0
ENSRNOG00000009114	500400	ensembl_gene_id	R. norvegicus	500400	R. norvegicus	0.0	0.0	0.0	0.0	0.0	0.0	0.0	0.0	0.0	0.0	0.0	0.0	0.0	0.0	0.0	0.0	0.0	0.0	0.0	0.0
ENSRNOG00000054017	64627	ensembl_gene_id	R. norvegicus	64627	R. norvegicus	0.0	0.0	0.0	0.0	0.0	0.0	0.0	0.0	0.0	0.0	0.0	0.0	0.0	0.0	0.0	0.0	0.0	0.0	0.0	0.0
ENSRNOG00000016058	293997	ensembl_gene_id	R. norvegicus	293997	R. norvegicus	0.0	0.0	0.0	0.0	0.0	0.0	0.0	0.0	0.0	0.0	0.0	0.0	0.0	0.0	0.0	0.0	0.0	0.0	0.0	0.0
ENSRNOG00000014515	310806	ensembl_gene_id	R. norvegicus	310806	R. norvegicus	0.0	0.0	0.0	0.0	0.0	0.0	0.0	0.0	0.0	0.0	0.0	0.0	0.0	0.0	0.0	0.0	0.0	0.0	0.0	0.0
ENSRNOG00000050767	83834	ensembl_gene_id	R. norvegicus	83834	R. norvegicus	0.0	0.0	0.0	0.0	0.0	0.0	0.0	0.0	0.0	0.0	0.0	0.0	0.0	0.0	0.0	0.0	0.0	0.0	0.0	0.0
ENSRNOG00000006730	301088	ensembl_gene_id	R. norvegicus	301088	R. norvegicus	0.0	0.0	0.0	0.0	0.0	0.0	0.0	0.0	0.0	0.0	0.0	0.0	0.0	0.0	0.0	0.0	0.0	0.0	0.0	0.0
ENSRNOG00000026866	29130	ensembl_gene_id	R. norvegicus	29130	R. norvegicus	0.0	0.0	0.0	0.0	0.0	0.0	0.0	0.0	0.0	0.0	0.0	0.0	0.0	0.0	0.0	0.0	0.0	0.0	0.0	0.0
ENSRNOG00000021031	29143	ensembl_gene_id	R. norvegicus	29143	R. norvegicus	0.0	1.0	0.0	0.0	0.0	0.0	0.0	0.0	0.0	1.0	0.0	0.0	0.0	0.0	0.0	0.0	0.0	0.0	0.0	0.0
ENSRNOG00000059957	498273	ensembl_gene_id	R. norvegicus	498273	R. norvegicus	0.0	0.0	0.0	0.0	0.0	0.0	0.0	1.0	0.0	0.0	0.0	0.0	0.0	0.0	0.0	0.0	0.0	0.0	0.0	0.0
ENSRNOG00000047606	170929	ensembl_gene_id	R. norvegicus	170929	R. norvegicus	0.0	0.0	0.0	0.0	0.0	0.0	0.0	0.0	0.0	0.0	0.0	0.0	0.0	0.0	0.0	0.0	0.0	0.0	0.0	0.0
ENSRNOG00000069969	79449	ensembl_gene_id	R. norvegicus	79449	R. norvegicus	1.0	0.0	0.0	0.0	0.0	0.0	0.0	0.0	0.0	0.0	0.0	0.0	0.0	0.0	0.0	0.0	0.0	0.0	0.0	0.0
ENSRNOG00000064868						nan	nan	nan	nan	nan	nan	nan	nan	nan	nan	nan	nan	nan	nan	nan	nan	nan	nan	nan	nan
ENSRNOG00000049771	25260	ensembl_gene_id	R. norvegicus	25260	R. norvegicus	0.0	0.0	0.0	0.0	0.0	0.0	0.0	0.0	0.0	0.0	0.0	0.0	0.0	0.0	0.0	0.0	0.0	0.0	0.0	0.0
ENSRNOG00000012040	361206	ensembl_gene_id	R. norvegicus	361206	R. norvegicus	0.0	0.0	0.0	0.0	0.0	0.0	0.0	0.0	0.0	0.0	0.0	0.0	0.0	0.0	0.0	0.0	0.0	0.0	0.0	0.0
ENSRNOG00000064258						nan	nan	nan	nan	nan	nan	nan	nan	nan	nan	nan	nan	nan	nan	nan	nan	nan	nan	nan	nan
ENSRNOG00000002922	29316	ensembl_gene_id	R. norvegicus	29316	R. norvegicus	0.0	0.0	0.0	0.0	0.0	0.0	0.0	0.0	0.0	0.0	0.0	0.0	0.0	0.0	0.0	0.0	0.0	0.0	0.0	0.0
ENSRNOG00000022934	363196	ensembl_gene_id	R. norvegicus	363196	R. norvegicus	0.0	0.0	0.0	0.0	0.0	0.0	0.0	0.0	0.0	0.0	0.0	0.0	0.0	0.0	0.0	0.0	0.0	0.0	0.0	0.0
ENSRNOG00000063800						nan	nan	nan	nan	nan	nan	nan	nan	nan	nan	nan	nan	nan	nan	nan	nan	nan	nan	nan	nan
ENSRNOG00000028624	305012	ensembl_gene_id	R. norvegicus	305012	R. norvegicus	0.0	0.0	0.0	0.0	0.0	0.0	0.0	0.0	0.0	0.0	0.0	0.0	0.0	0.0	0.0	0.0	0.0	0.0	0.0	0.0
ENSRNOG00000014746	315952	ensembl_gene_id	R. norvegicus	315952	R. norvegicus	0.0	0.0	0.0	0.0	0.0	0.0	0.0	0.0	0.0	0.0	0.0	0.0	0.0	0.0	0.0	0.0	0.0	0.0	0.0	0.0
ENSRNOG00000025179	100361061	ensembl_gene_id	R. norvegicus	100361061	R. norvegicus	0.0	0.0	0.0	0.0	0.0	0.0	0.0	0.0	0.0	0.0	0.0	0.0	0.0	0.0	0.0	0.0	0.0	0.0	0.0	0.0
ENSRNOG00000008694	252899	ensembl_gene_id	R. norvegicus	252899	R. norvegicus	0.0	0.0	0.0	0.0	0.0	0.0	0.0	0.0	0.0	0.0	0.0	0.0	0.0	0.0	0.0	0.0	0.0	0.0	0.0	0.0
ENSRNOG00000001634	304014	ensembl_gene_id	R. norvegicus	304014	R. norvegicus	0.0	0.0	0.0	0.0	0.0	0.0	0.0	0.0	0.0	0.0	0.0	0.0	0.0	0.0	0.0	0.0	0.0	0.0	0.0	0.0
ENSRNOG00000028638	304091	ensembl_gene_id	R. norvegicus	304091	R. norvegicus	0.0	1.0	0.0	0.0	0.0	0.0	0.0	0.0	0.0	0.0	0.0	0.0	0.0	0.0	0.0	0.0	0.0	0.0	0.0	0.0
ENSRNOG00000028436	685826	ensembl_gene_id	R. norvegicus	685826	R. norvegicus	0.0	0.0	0.0	0.0	0.0	0.0	0.0	0.0	0.0	0.0	0.0	0.0	0.0	0.0	0.0	0.0	0.0	0.0	0.0	0.0
ENSRNOG00000016728	100362710	ensembl_gene_id	R. norvegicus	100362710	R. norvegicus	0.0	0.0	0.0	0.0	0.0	0.0	0.0	0.0	0.0	0.0	0.0	0.0	0.0	0.0	0.0	0.0	0.0	0.0	0.0	0.0
ENSRNOG00000053351	100190895	ensembl_gene_id	R. norvegicus	100190895	R. norvegicus	0.0	0.0	0.0	0.0	0.0	0.0	0.0	0.0	0.0	0.0	0.0	0.0	0.0	0.0	0.0	0.0	0.0	0.0	0.0	0.0
ENSRNOG00000023824	500841	ensembl_gene_id	R. norvegicus	500841	R. norvegicus	0.0	0.0	0.0	0.0	0.0	0.0	0.0	0.0	0.0	0.0	0.0	0.0	0.0	0.0	0.0	0.0	0.0	0.0	0.0	0.0
ENSRNOG00000002057	289459	ensembl_gene_id	R. norvegicus	289459	R. norvegicus	0.0	0.0	0.0	0.0	0.0	0.0	0.0	0.0	0.0	0.0	0.0	0.0	0.0	0.0	0.0	0.0	0.0	0.0	0.0	0.0
ENSRNOG00000045905	689582	ensembl_gene_id	R. norvegicus	689582	R. norvegicus	0.0	0.0	0.0	0.0	0.0	0.0	0.0	0.0	0.0	0.0	0.0	0.0	0.0	0.0	0.0	0.0	0.0	0.0	0.0	0.0
ENSRNOG00000010997	50672	ensembl_gene_id	R. norvegicus	50672	R. norvegicus	0.0	0.0	0.0	0.0	0.0	0.0	0.0	0.0	0.0	0.0	0.0	0.0	0.0	0.0	0.0	0.0	1.0	0.0	0.0	0.0
ENSRNOG00000016616	64361	ensembl_gene_id	R. norvegicus	64361	R. norvegicus	0.0	1.0	0.0	0.0	0.0	0.0	0.0	0.0	0.0	0.0	0.0	0.0	0.0	0.0	0.0	0.0	0.0	0.0	0.0	0.0
ENSRNOG00000015741	171147	ensembl_gene_id	R. norvegicus	171147	R. norvegicus	0.0	0.0	0.0	0.0	0.0	0.0	0.0	0.0	0.0	0.0	0.0	0.0	0.0	0.0	0.0	0.0	0.0	0.0	0.0	0.0
ENSRNOG00000030747	685963	ensembl_gene_id	R. norvegicus	685963	R. norvegicus	0.0	0.0	0.0	0.0	0.0	0.0	0.0	0.0	0.0	0.0	0.0	0.0	0.0	0.0	0.0	0.0	0.0	0.0	0.0	0.0
ENSRNOG00000049047	685963	ensembl_gene_id	R. norvegicus	685963	R. norvegicus	0.0	0.0	0.0	0.0	0.0	0.0	0.0	0.0	0.0	0.0	0.0	0.0	0.0	0.0	0.0	0.0	0.0	0.0	0.0	0.0
ENSRNOG00000053025						nan	nan	nan	nan	nan	nan	nan	nan	nan	nan	nan	nan	nan	nan	nan	nan	nan	nan	nan	nan
ENSRNOG00000001103	304297	ensembl_gene_id	R. norvegicus	304297	R. norvegicus	0.0	0.0	0.0	0.0	0.0	0.0	0.0	0.0	0.0	0.0	0.0	0.0	0.0	0.0	0.0	0.0	0.0	0.0	0.0	0.0
ENSRNOG00000012481	295341	ensembl_gene_id	R. norvegicus	295341	R. norvegicus	0.0	0.0	0.0	0.0	0.0	0.0	0.0	0.0	0.0	0.0	0.0	0.0	0.0	0.0	0.0	0.0	0.0	0.0	0.0	0.0
ENSRNOG00000070483						nan	nan	nan	nan	nan	nan	nan	nan	nan	nan	nan	nan	nan	nan	nan	nan	nan	nan	nan	nan
ENSRNOG00000023612	312316	ensembl_gene_id	R. norvegicus	312316	R. norvegicus	0.0	0.0	0.0	0.0	0.0	0.0	0.0	0.0	0.0	0.0	0.0	0.0	0.0	0.0	0.0	0.0	0.0	0.0	0.0	0.0
ENSRNOG00000017808	85497	ensembl_gene_id	R. norvegicus	85497	R. norvegicus	0.0	0.0	0.0	0.0	0.0	0.0	0.0	0.0	0.0	0.0	0.0	0.0	0.0	0.0	0.0	0.0	0.0	0.0	0.0	0.0
ENSRNOG00000000918	288622	ensembl_gene_id	R. norvegicus	288622	R. norvegicus	0.0	0.0	0.0	0.0	0.0	0.0	0.0	0.0	0.0	0.0	0.0	0.0	0.0	0.0	0.0	0.0	0.0	0.0	0.0	0.0
ENSRNOG00000024874	291355	ensembl_gene_id	R. norvegicus	291355	R. norvegicus	0.0	0.0	0.0	0.0	1.0	0.0	0.0	0.0	0.0	0.0	0.0	0.0	0.0	0.0	0.0	0.0	0.0	0.0	0.0	0.0
ENSRNOG00000062731	291006	ensembl_gene_id	R. norvegicus	291006	R. norvegicus	0.0	0.0	0.0	0.0	0.0	0.0	0.0	0.0	0.0	0.0	0.0	0.0	0.0	0.0	0.0	0.0	0.0	0.0	0.0	0.0
ENSRNOG00000063015	100360522	ensembl_gene_id	R. norvegicus	100360522	R. norvegicus	1.0	0.0	0.0	0.0	0.0	0.0	0.0	0.0	0.0	0.0	0.0	0.0	0.0	0.0	0.0	0.0	0.0	0.0	0.0	0.0
ENSRNOG00000011452	24191	ensembl_gene_id	R. norvegicus	24191	R. norvegicus	0.0	0.0	0.0	0.0	0.0	0.0	0.0	0.0	0.0	0.0	0.0	0.0	0.0	0.0	0.0	0.0	0.0	0.0	0.0	0.0
ENSRNOG00000069549						nan	nan	nan	nan	nan	nan	nan	nan	nan	nan	nan	nan	nan	nan	nan	nan	nan	nan	nan	nan
ENSRNOG00000022492	361080	ensembl_gene_id	R. norvegicus	361080	R. norvegicus	0.0	0.0	0.0	1.0	0.0	0.0	0.0	0.0	0.0	0.0	0.0	0.0	0.0	0.0	0.0	0.0	0.0	0.0	0.0	0.0
ENSRNOG00000016708	399489	ensembl_gene_id	R. norvegicus	399489	R. norvegicus	0.0	0.0	0.0	0.0	0.0	0.0	0.0	0.0	0.0	0.0	0.0	0.0	0.0	0.0	0.0	0.0	0.0	0.0	0.0	0.0
ENSRNOG00000027099	363156	ensembl_gene_id	R. norvegicus	363156	R. norvegicus	0.0	0.0	0.0	0.0	0.0	0.0	0.0	0.0	0.0	0.0	0.0	0.0	0.0	0.0	0.0	0.0	0.0	0.0	0.0	0.0
ENSRNOG00000003283	360872	ensembl_gene_id	R. norvegicus	360872	R. norvegicus	0.0	0.0	0.0	0.0	0.0	0.0	0.0	0.0	0.0	0.0	0.0	0.0	0.0	0.0	0.0	0.0	0.0	0.0	0.0	0.0
ENSRNOG00000063760						nan	nan	nan	nan	nan	nan	nan	nan	nan	nan	nan	nan	nan	nan	nan	nan	nan	nan	nan	nan
ENSRNOG00000065557	103695208	ensembl_gene_id	R. norvegicus	103695208	R. norvegicus	0.0	0.0	0.0	0.0	0.0	0.0	0.0	0.0	0.0	0.0	0.0	0.0	0.0	0.0	0.0	0.0	0.0	0.0	0.0	0.0
ENSRNOG00000010634	691517	ensembl_gene_id	R. norvegicus	691517	R. norvegicus	0.0	0.0	0.0	0.0	0.0	0.0	0.0	0.0	0.0	0.0	0.0	0.0	0.0	0.0	0.0	0.0	0.0	0.0	0.0	0.0
ENSRNOG00000065968	102723236	ensembl_gene_id	R. norvegicus	102723236	R. norvegicus	0.0	0.0	0.0	0.0	0.0	0.0	0.0	0.0	0.0	0.0	0.0	0.0	0.0	0.0	0.0	0.0	0.0	0.0	0.0	0.0
ENSRNOG00000019474	316238	ensembl_gene_id	R. norvegicus	316238	R. norvegicus	0.0	0.0	0.0	0.0	0.0	0.0	0.0	0.0	0.0	0.0	0.0	0.0	0.0	0.0	0.0	0.0	0.0	0.0	0.0	0.0
ENSRNOG00000067409	685158	ensembl_gene_id	R. norvegicus	685158	R. norvegicus	0.0	0.0	0.0	0.0	0.0	0.0	0.0	0.0	0.0	0.0	0.0	0.0	0.0	0.0	0.0	0.0	0.0	0.0	0.0	0.0
ENSRNOG00000055530	362979	ensembl_gene_id	R. norvegicus	362979	R. norvegicus	0.0	0.0	0.0	0.0	0.0	0.0	0.0	0.0	0.0	0.0	0.0	0.0	0.0	0.0	0.0	0.0	0.0	0.0	0.0	0.0
ENSRNOG00000014311	84551	ensembl_gene_id	R. norvegicus	84551	R. norvegicus	0.0	0.0	0.0	0.0	0.0	0.0	0.0	0.0	0.0	0.0	0.0	0.0	0.0	0.0	0.0	0.0	0.0	0.0	0.0	0.0
ENSRNOG00000004322	84357	ensembl_gene_id	R. norvegicus	84357	R. norvegicus	0.0	0.0	0.0	0.0	0.0	0.0	0.0	0.0	0.0	0.0	0.0	0.0	0.0	0.0	0.0	0.0	0.0	0.0	0.0	0.0
ENSRNOG00000010873	298557	ensembl_gene_id	R. norvegicus	298557	R. norvegicus	0.0	1.0	0.0	0.0	0.0	0.0	0.0	0.0	0.0	0.0	0.0	0.0	0.0	0.0	0.0	0.0	0.0	0.0	0.0	0.0
ENSRNOG00000069672						nan	nan	nan	nan	nan	nan	nan	nan	nan	nan	nan	nan	nan	nan	nan	nan	nan	nan	nan	nan
ENSRNOG00000048701	685963	ensembl_gene_id	R. norvegicus	685963	R. norvegicus	0.0	0.0	0.0	0.0	0.0	0.0	0.0	0.0	0.0	0.0	0.0	0.0	0.0	0.0	0.0	0.0	0.0	0.0	0.0	0.0
ENSRNOG00000009447	500118	ensembl_gene_id	R. norvegicus	500118	R. norvegicus	0.0	0.0	0.0	0.0	0.0	0.0	0.0	0.0	0.0	0.0	0.0	0.0	0.0	0.0	0.0	0.0	0.0	0.0	0.0	0.0
ENSRNOG00000015677	362638	ensembl_gene_id	R. norvegicus	362638	R. norvegicus	0.0	0.0	0.0	0.0	1.0	0.0	0.0	0.0	0.0	0.0	0.0	0.0	0.0	0.0	0.0	0.0	0.0	0.0	0.0	0.0
ENSRNOG00000004217	29398	ensembl_gene_id	R. norvegicus	29398	R. norvegicus	0.0	0.0	0.0	0.0	0.0	0.0	0.0	0.0	0.0	0.0	0.0	0.0	0.0	0.0	0.0	0.0	0.0	0.0	0.0	0.0
ENSRNOG00000029608	102551716	ensembl_gene_id	R. norvegicus	102551716	R. norvegicus	0.0	0.0	0.0	0.0	0.0	0.0	0.0	0.0	0.0	0.0	0.0	0.0	0.0	0.0	0.0	0.0	0.0	0.0	0.0	0.0
ENSRNOG00000017637	114508	ensembl_gene_id	R. norvegicus	114508	R. norvegicus	0.0	0.0	0.0	0.0	0.0	0.0	0.0	0.0	0.0	0.0	0.0	0.0	0.0	0.0	0.0	0.0	0.0	0.0	0.0	0.0
ENSRNOG00000023309	362515	ensembl_gene_id	R. norvegicus	362515	R. norvegicus	0.0	0.0	0.0	0.0	0.0	0.0	0.0	0.0	0.0	0.0	0.0	0.0	0.0	0.0	0.0	0.0	0.0	0.0	0.0	0.0
ENSRNOG00000014461	292073	ensembl_gene_id	R. norvegicus	292073	R. norvegicus	0.0	0.0	0.0	0.0	0.0	0.0	0.0	0.0	0.0	0.0	0.0	0.0	0.0	0.0	0.0	0.0	0.0	0.0	0.0	0.0
ENSRNOG00000068862						nan	nan	nan	nan	nan	nan	nan	nan	nan	nan	nan	nan	nan	nan	nan	nan	nan	nan	nan	nan
ENSRNOG00000028580	307949	ensembl_gene_id	R. norvegicus	307949	R. norvegicus	0.0	0.0	0.0	0.0	0.0	0.0	0.0	0.0	0.0	0.0	0.0	0.0	0.0	0.0	0.0	0.0	0.0	0.0	0.0	0.0
ENSRNOG00000023881	286975	ensembl_gene_id	R. norvegicus	286975	R. norvegicus	0.0	0.0	0.0	0.0	0.0	0.0	0.0	0.0	0.0	0.0	0.0	0.0	0.0	0.0	0.0	0.0	0.0	0.0	0.0	0.0
ENSRNOG00000001425	114203	ensembl_gene_id	R. norvegicus	114203	R. norvegicus	0.0	0.0	0.0	0.0	0.0	0.0	0.0	0.0	0.0	0.0	0.0	0.0	0.0	0.0	0.0	0.0	0.0	0.0	0.0	0.0
ENSRNOG00000065916	100361007	ensembl_gene_id	R. norvegicus	100361007	R. norvegicus	0.0	0.0	0.0	0.0	0.0	0.0	0.0	0.0	0.0	0.0	0.0	0.0	0.0	0.0	0.0	0.0	0.0	0.0	0.0	0.0
ENSRNOG00000030442						nan	nan	nan	nan	nan	nan	nan	nan	nan	nan	nan	nan	nan	nan	nan	nan	nan	nan	nan	nan
ENSRNOG00000016361	140693	ensembl_gene_id	R. norvegicus	140693	R. norvegicus	0.0	0.0	0.0	0.0	0.0	0.0	0.0	0.0	0.0	0.0	0.0	0.0	0.0	0.0	0.0	0.0	0.0	0.0	0.0	0.0
ENSRNOG00000001476	304407	ensembl_gene_id	R. norvegicus	304407	R. norvegicus	0.0	1.0	0.0	0.0	0.0	0.0	0.0	0.0	0.0	0.0	0.0	0.0	0.0	0.0	0.0	0.0	0.0	0.0	0.0	0.0
ENSRNOG00000021441	24718	ensembl_gene_id	R. norvegicus	24718	R. norvegicus	0.0	0.0	0.0	0.0	0.0	0.0	0.0	0.0	0.0	0.0	0.0	0.0	0.0	0.0	0.0	0.0	0.0	0.0	0.0	0.0
ENSRNOG00000006950	29520	ensembl_gene_id	R. norvegicus	29520	R. norvegicus	0.0	0.0	0.0	0.0	0.0	0.0	0.0	0.0	0.0	0.0	0.0	0.0	0.0	0.0	0.0	0.0	0.0	0.0	0.0	0.0
ENSRNOG00000026605	299269	ensembl_gene_id	R. norvegicus	299269	R. norvegicus	0.0	0.0	0.0	0.0	0.0	0.0	0.0	0.0	0.0	0.0	0.0	0.0	0.0	0.0	0.0	0.0	0.0	0.0	0.0	0.0
ENSRNOG00000006098	689918	ensembl_gene_id	R. norvegicus	689918	R. norvegicus	0.0	0.0	0.0	0.0	0.0	0.0	0.0	0.0	0.0	0.0	0.0	0.0	0.0	0.0	0.0	0.0	0.0	0.0	0.0	0.0
ENSRNOG00000039971	498690	ensembl_gene_id	R. norvegicus	498690	R. norvegicus	0.0	0.0	0.0	0.0	0.0	0.0	0.0	0.0	0.0	0.0	0.0	0.0	0.0	0.0	0.0	0.0	0.0	0.0	0.0	0.0
ENSRNOG00000010516	25619	ensembl_gene_id	R. norvegicus	25619	R. norvegicus	0.0	1.0	0.0	1.0	0.0	0.0	0.0	0.0	0.0	0.0	1.0	1.0	0.0	0.0	0.0	0.0	0.0	0.0	0.0	0.0
ENSRNOG00000001580	688999	ensembl_gene_id	R. norvegicus	688999	R. norvegicus	0.0	1.0	0.0	0.0	0.0	0.0	0.0	0.0	0.0	0.0	0.0	0.0	0.0	0.0	0.0	0.0	0.0	0.0	0.0	0.0
ENSRNOG00000015859	290551	ensembl_gene_id	R. norvegicus	290551	R. norvegicus	0.0	0.0	0.0	0.0	0.0	0.0	0.0	0.0	0.0	0.0	0.0	0.0	0.0	0.0	0.0	0.0	0.0	0.0	0.0	0.0
ENSRNOG00000069584	305844	ensembl_gene_id	R. norvegicus	305844	R. norvegicus	0.0	0.0	0.0	0.0	0.0	0.0	0.0	0.0	0.0	0.0	0.0	0.0	0.0	0.0	0.0	0.0	0.0	0.0	0.0	0.0
ENSRNOG00000032348	108351377	ensembl_gene_id	R. norvegicus	108351377	R. norvegicus	1.0	0.0	0.0	0.0	0.0	0.0	0.0	0.0	0.0	0.0	0.0	0.0	0.0	0.0	0.0	0.0	0.0	0.0	0.0	0.0
ENSRNOG00000067741	100362479	ensembl_gene_id	R. norvegicus	100362479	R. norvegicus	1.0	0.0	0.0	0.0	0.0	0.0	0.0	0.0	0.0	0.0	0.0	0.0	0.0	0.0	0.0	0.0	0.0	0.0	0.0	0.0
ENSRNOG00000013526	362423	ensembl_gene_id	R. norvegicus	362423	R. norvegicus	0.0	0.0	0.0	0.0	0.0	0.0	0.0	0.0	0.0	0.0	0.0	0.0	0.0	0.0	0.0	0.0	0.0	0.0	0.0	0.0
ENSRNOG00000051310						nan	nan	nan	nan	nan	nan	nan	nan	nan	nan	nan	nan	nan	nan	nan	nan	nan	nan	nan	nan
ENSRNOG00000050794	24915	ensembl_gene_id	R. norvegicus	24915	R. norvegicus	0.0	0.0	0.0	0.0	0.0	0.0	0.0	0.0	0.0	0.0	0.0	0.0	0.0	0.0	0.0	0.0	0.0	0.0	0.0	0.0
ENSRNOG00000069827	103690642	ensembl_gene_id	R. norvegicus	103690642	R. norvegicus	0.0	0.0	0.0	0.0	0.0	0.0	0.0	0.0	0.0	0.0	0.0	0.0	0.0	0.0	0.0	0.0	0.0	0.0	0.0	0.0
ENSRNOG00000034128	501028	ensembl_gene_id	R. norvegicus	501028	R. norvegicus	1.0	0.0	0.0	0.0	0.0	0.0	0.0	0.0	0.0	0.0	0.0	0.0	0.0	0.0	0.0	0.0	0.0	0.0	0.0	0.0
ENSRNOG00000071009	679924	ensembl_gene_id	R. norvegicus	679924	R. norvegicus	0.0	0.0	0.0	0.0	0.0	0.0	0.0	0.0	0.0	0.0	0.0	0.0	0.0	0.0	0.0	0.0	0.0	0.0	0.0	0.0
ENSRNOG00000026508	360553	ensembl_gene_id	R. norvegicus	360553	R. norvegicus	0.0	0.0	0.0	0.0	0.0	0.0	0.0	0.0	0.0	0.0	0.0	0.0	0.0	0.0	0.0	0.0	0.0	0.0	0.0	0.0
ENSRNOG00000014137	315191	ensembl_gene_id	R. norvegicus	315191	R. norvegicus	0.0	1.0	0.0	1.0	0.0	0.0	0.0	0.0	0.0	0.0	0.0	0.0	0.0	0.0	0.0	0.0	0.0	0.0	0.0	0.0
ENSRNOG00000069825						nan	nan	nan	nan	nan	nan	nan	nan	nan	nan	nan	nan	nan	nan	nan	nan	nan	nan	nan	nan
ENSRNOG00000056940	114490	ensembl_gene_id	R. norvegicus	114490	R. norvegicus	0.0	1.0	0.0	0.0	0.0	0.0	0.0	0.0	0.0	0.0	0.0	1.0	0.0	0.0	0.0	0.0	0.0	0.0	0.0	0.0
ENSRNOG00000015347	295323	ensembl_gene_id	R. norvegicus	295323	R. norvegicus	0.0	0.0	0.0	0.0	0.0	0.0	0.0	0.0	0.0	0.0	0.0	0.0	0.0	0.0	0.0	0.0	0.0	0.0	0.0	0.0
ENSRNOG00000014464	498666	ensembl_gene_id	R. norvegicus	498666	R. norvegicus	0.0	0.0	0.0	0.0	0.0	0.0	0.0	0.0	0.0	0.0	0.0	0.0	0.0	0.0	0.0	0.0	0.0	0.0	0.0	0.0
ENSRNOG00000043342	290595	ensembl_gene_id	R. norvegicus	290595	R. norvegicus	0.0	0.0	0.0	0.0	0.0	0.0	0.0	0.0	0.0	0.0	0.0	0.0	0.0	0.0	0.0	0.0	0.0	0.0	0.0	0.0
ENSRNOG00000005920	108350493	ensembl_gene_id	R. norvegicus	108350493	R. norvegicus	0.0	0.0	0.0	0.0	0.0	0.0	0.0	0.0	0.0	0.0	0.0	0.0	0.0	0.0	0.0	0.0	0.0	0.0	0.0	0.0
ENSRNOG00000065507	684395	ensembl_gene_id	R. norvegicus	684395	R. norvegicus	0.0	0.0	0.0	0.0	0.0	0.0	0.0	0.0	0.0	0.0	0.0	0.0	0.0	0.0	0.0	0.0	0.0	0.0	0.0	0.0
ENSRNOG00000018848	301068	ensembl_gene_id	R. norvegicus	301068	R. norvegicus	1.0	0.0	0.0	0.0	0.0	0.0	0.0	0.0	0.0	0.0	0.0	0.0	0.0	0.0	0.0	0.0	0.0	0.0	0.0	0.0
ENSRNOG00000034182	100361934	ensembl_gene_id	R. norvegicus	100361934	R. norvegicus	0.0	0.0	0.0	0.0	0.0	0.0	0.0	0.0	0.0	0.0	0.0	0.0	0.0	0.0	0.0	0.0	0.0	0.0	0.0	0.0
ENSRNOG00000039725	679817	ensembl_gene_id	R. norvegicus	679817	R. norvegicus	0.0	0.0	0.0	0.0	0.0	0.0	0.0	0.0	0.0	0.0	0.0	0.0	0.0	0.0	0.0	0.0	0.0	0.0	0.0	0.0
ENSRNOG00000038819	502086	ensembl_gene_id	R. norvegicus	502086	R. norvegicus	0.0	0.0	0.0	0.0	0.0	0.0	0.0	0.0	0.0	0.0	0.0	0.0	0.0	0.0	0.0	0.0	0.0	0.0	0.0	0.0
ENSRNOG00000069861						nan	nan	nan	nan	nan	nan	nan	nan	nan	nan	nan	nan	nan	nan	nan	nan	nan	nan	nan	nan
ENSRNOG00000070630						nan	nan	nan	nan	nan	nan	nan	nan	nan	nan	nan	nan	nan	nan	nan	nan	nan	nan	nan	nan
ENSRNOG00000055499	79219	ensembl_gene_id	R. norvegicus	79219	R. norvegicus	0.0	0.0	0.0	0.0	0.0	0.0	0.0	0.0	0.0	0.0	0.0	0.0	0.0	0.0	0.0	0.0	0.0	0.0	0.0	0.0
ENSRNOG00000016366	361289	ensembl_gene_id	R. norvegicus	361289	R. norvegicus	0.0	0.0	0.0	0.0	0.0	0.0	0.0	0.0	0.0	0.0	0.0	0.0	0.0	0.0	0.0	0.0	0.0	0.0	0.0	1.0
ENSRNOG00000013261	64572	ensembl_gene_id	R. norvegicus	64572	R. norvegicus	0.0	0.0	0.0	0.0	0.0	0.0	0.0	0.0	0.0	0.0	0.0	0.0	0.0	0.0	0.0	0.0	0.0	0.0	0.0	0.0
ENSRNOG00000028016	364018	ensembl_gene_id	R. norvegicus	364018	R. norvegicus	0.0	0.0	0.0	0.0	0.0	0.0	0.0	0.0	0.0	0.0	0.0	1.0	0.0	0.0	0.0	0.0	0.0	0.0	0.0	0.0
ENSRNOG00000067479	690286	ensembl_gene_id	R. norvegicus	690286	R. norvegicus	0.0	0.0	0.0	0.0	0.0	0.0	0.0	0.0	0.0	0.0	0.0	0.0	0.0	0.0	0.0	0.0	0.0	0.0	0.0	0.0
ENSRNOG00000046763	684425	ensembl_gene_id	R. norvegicus	684425	R. norvegicus	0.0	0.0	0.0	0.0	1.0	0.0	0.0	0.0	0.0	0.0	0.0	0.0	0.0	0.0	0.0	0.0	0.0	1.0	0.0	0.0
ENSRNOG00000007300	315114	ensembl_gene_id	R. norvegicus	315114	R. norvegicus	0.0	0.0	0.0	0.0	0.0	0.0	0.0	0.0	0.0	0.0	0.0	0.0	0.0	0.0	0.0	0.0	0.0	0.0	0.0	0.0
ENSRNOG00000064569						nan	nan	nan	nan	nan	nan	nan	nan	nan	nan	nan	nan	nan	nan	nan	nan	nan	nan	nan	nan
ENSRNOG00000007604	304979	ensembl_gene_id	R. norvegicus	304979	R. norvegicus	0.0	0.0	0.0	0.0	0.0	0.0	0.0	0.0	0.0	0.0	0.0	0.0	0.0	0.0	0.0	0.0	0.0	0.0	0.0	0.0
ENSRNOG00000062706						nan	nan	nan	nan	nan	nan	nan	nan	nan	nan	nan	nan	nan	nan	nan	nan	nan	nan	nan	nan
ENSRNOG00000036700	303741	ensembl_gene_id	R. norvegicus	303741	R. norvegicus	0.0	0.0	0.0	0.0	0.0	0.0	0.0	0.0	0.0	0.0	0.0	0.0	0.0	0.0	0.0	0.0	0.0	0.0	0.0	0.0
ENSRNOG00000010824	294762	ensembl_gene_id	R. norvegicus	294762	R. norvegicus	0.0	0.0	0.0	0.0	0.0	0.0	0.0	0.0	0.0	0.0	0.0	0.0	0.0	0.0	0.0	0.0	0.0	0.0	0.0	0.0
ENSRNOG00000011718	408246	ensembl_gene_id	R. norvegicus	408246	R. norvegicus	0.0	0.0	0.0	1.0	0.0	0.0	0.0	0.0	0.0	0.0	0.0	0.0	0.0	0.0	0.0	0.0	0.0	0.0	0.0	0.0
ENSRNOG00000016066	83837	ensembl_gene_id	R. norvegicus	83837	R. norvegicus	0.0	0.0	0.0	0.0	0.0	0.0	0.0	0.0	0.0	0.0	0.0	0.0	0.0	0.0	0.0	0.0	0.0	0.0	0.0	0.0
ENSRNOG00000068092						nan	nan	nan	nan	nan	nan	nan	nan	nan	nan	nan	nan	nan	nan	nan	nan	nan	nan	nan	nan
ENSRNOG00000018631	291354	ensembl_gene_id	R. norvegicus	291354	R. norvegicus	0.0	0.0	0.0	0.0	0.0	0.0	0.0	0.0	0.0	0.0	0.0	0.0	0.0	0.0	0.0	0.0	0.0	0.0	0.0	0.0
ENSRNOG00000021795	300074	ensembl_gene_id	R. norvegicus	300074	R. norvegicus	0.0	0.0	0.0	0.0	0.0	0.0	0.0	0.0	0.0	0.0	0.0	0.0	0.0	0.0	0.0	0.0	0.0	0.0	0.0	0.0
ENSRNOG00000016436	24656	ensembl_gene_id	R. norvegicus	24656	R. norvegicus	0.0	1.0	0.0	0.0	0.0	0.0	0.0	0.0	0.0	0.0	0.0	0.0	0.0	0.0	0.0	0.0	0.0	0.0	0.0	0.0
ENSRNOG00000015751	290623	ensembl_gene_id	R. norvegicus	290623	R. norvegicus	0.0	0.0	0.0	0.0	0.0	0.0	0.0	0.0	0.0	0.0	0.0	0.0	0.0	0.0	0.0	0.0	0.0	0.0	0.0	0.0
ENSRNOG00000007590	502935	ensembl_gene_id	R. norvegicus	502935	R. norvegicus	0.0	0.0	0.0	0.0	0.0	0.0	0.0	0.0	0.0	0.0	0.0	0.0	0.0	0.0	0.0	0.0	0.0	0.0	0.0	0.0
ENSRNOG00000021220	296156	ensembl_gene_id	R. norvegicus	296156	R. norvegicus	1.0	0.0	0.0	1.0	0.0	0.0	0.0	0.0	0.0	0.0	0.0	0.0	0.0	0.0	0.0	0.0	0.0	0.0	0.0	0.0
ENSRNOG00000001588	288154	ensembl_gene_id	R. norvegicus	288154	R. norvegicus	0.0	0.0	0.0	0.0	0.0	0.0	0.0	0.0	0.0	0.0	0.0	0.0	0.0	0.0	0.0	0.0	0.0	0.0	0.0	0.0
ENSRNOG00000030920	113912	ensembl_gene_id	R. norvegicus	113912	R. norvegicus	0.0	0.0	0.0	0.0	0.0	0.0	0.0	0.0	0.0	0.0	0.0	0.0	0.0	0.0	0.0	0.0	0.0	0.0	0.0	0.0
ENSRNOG00000049349	500915	ensembl_gene_id	R. norvegicus	500915	R. norvegicus	0.0	0.0	0.0	0.0	0.0	0.0	0.0	0.0	0.0	0.0	0.0	0.0	0.0	0.0	0.0	0.0	0.0	0.0	0.0	0.0
ENSRNOG00000028879	315311	ensembl_gene_id	R. norvegicus	315311	R. norvegicus	0.0	0.0	0.0	0.0	0.0	0.0	0.0	0.0	0.0	0.0	0.0	0.0	0.0	0.0	0.0	0.0	0.0	0.0	0.0	0.0
ENSRNOG00000011984	306748	ensembl_gene_id	R. norvegicus	306748	R. norvegicus	0.0	0.0	0.0	0.0	0.0	0.0	0.0	0.0	0.0	0.0	0.0	0.0	0.0	0.0	0.0	0.0	0.0	0.0	0.0	0.0
ENSRNOG00000012906	246755	ensembl_gene_id	R. norvegicus	246755	R. norvegicus	0.0	0.0	0.0	0.0	0.0	0.0	0.0	0.0	0.0	0.0	0.0	0.0	0.0	0.0	0.0	0.0	0.0	0.0	0.0	0.0
ENSRNOG00000004537	83574	ensembl_gene_id	R. norvegicus	83574	R. norvegicus	0.0	0.0	0.0	0.0	0.0	0.0	0.0	0.0	0.0	0.0	0.0	0.0	0.0	0.0	0.0	0.0	0.0	0.0	0.0	0.0
ENSRNOG00000068523	120095254	ensembl_gene_id	R. norvegicus	120095254	R. norvegicus	0.0	0.0	0.0	0.0	0.0	0.0	0.0	0.0	0.0	0.0	0.0	0.0	0.0	0.0	0.0	0.0	0.0	0.0	0.0	0.0
ENSRNOG00000009555	499732	ensembl_gene_id	R. norvegicus	499732	R. norvegicus	0.0	0.0	0.0	0.0	0.0	0.0	0.0	0.0	0.0	0.0	0.0	0.0	0.0	0.0	0.0	0.0	0.0	0.0	0.0	0.0
ENSRNOG00000070637	300211	ensembl_gene_id	R. norvegicus	300211	R. norvegicus	0.0	0.0	0.0	1.0	0.0	0.0	0.0	0.0	0.0	0.0	0.0	0.0	0.0	0.0	0.0	0.0	0.0	0.0	0.0	0.0
ENSRNOG00000017048	24315	ensembl_gene_id	R. norvegicus	24315	R. norvegicus	0.0	1.0	0.0	0.0	0.0	0.0	0.0	0.0	0.0	0.0	0.0	0.0	0.0	0.0	0.0	0.0	0.0	0.0	0.0	0.0
ENSRNOG00000052207	100361715	ensembl_gene_id	R. norvegicus	100361715	R. norvegicus	1.0	0.0	0.0	0.0	0.0	0.0	0.0	0.0	0.0	0.0	0.0	0.0	0.0	0.0	0.0	0.0	0.0	0.0	0.0	0.0
ENSRNOG00000020552	25445	ensembl_gene_id	R. norvegicus	25445	R. norvegicus	0.0	1.0	0.0	0.0	0.0	0.0	0.0	0.0	0.0	0.0	0.0	0.0	0.0	0.0	0.0	0.0	0.0	0.0	0.0	0.0
ENSRNOG00000012747	306759	ensembl_gene_id	R. norvegicus	306759	R. norvegicus	0.0	0.0	0.0	0.0	0.0	0.0	0.0	0.0	0.0	0.0	0.0	0.0	0.0	0.0	0.0	0.0	0.0	0.0	0.0	0.0
ENSRNOG00000037231	691905	ensembl_gene_id	R. norvegicus	691905	R. norvegicus	0.0	0.0	0.0	0.0	0.0	0.0	0.0	0.0	0.0	0.0	0.0	0.0	0.0	0.0	0.0	0.0	0.0	0.0	0.0	0.0
ENSRNOG00000021060	689048	ensembl_gene_id	R. norvegicus	689048	R. norvegicus	0.0	0.0	0.0	0.0	0.0	0.0	0.0	0.0	0.0	0.0	0.0	0.0	0.0	0.0	0.0	0.0	0.0	0.0	0.0	0.0
ENSRNOG00000014117	24451	ensembl_gene_id	R. norvegicus	24451	R. norvegicus	0.0	0.0	0.0	0.0	0.0	0.0	0.0	0.0	0.0	0.0	0.0	0.0	0.0	0.0	0.0	1.0	0.0	0.0	0.0	0.0
ENSRNOG00000067563						nan	nan	nan	nan	nan	nan	nan	nan	nan	nan	nan	nan	nan	nan	nan	nan	nan	nan	nan	nan
ENSRNOG00000065730	306720	ensembl_gene_id	R. norvegicus	306720	R. norvegicus	0.0	0.0	0.0	0.0	0.0	0.0	0.0	0.0	0.0	0.0	0.0	0.0	0.0	0.0	0.0	0.0	0.0	0.0	0.0	0.0
ENSRNOG00000024257	308428	ensembl_gene_id	R. norvegicus	308428	R. norvegicus	0.0	0.0	0.0	0.0	0.0	0.0	0.0	0.0	0.0	0.0	0.0	0.0	0.0	0.0	0.0	0.0	0.0	0.0	0.0	0.0
ENSRNOG00000028077	363782	ensembl_gene_id	R. norvegicus	363782	R. norvegicus	0.0	0.0	0.0	0.0	0.0	0.0	0.0	0.0	0.0	0.0	0.0	0.0	0.0	0.0	0.0	0.0	0.0	0.0	0.0	0.0
ENSRNOG00000069348	171573	ensembl_gene_id	R. norvegicus	171573	R. norvegicus	0.0	0.0	0.0	0.0	0.0	0.0	0.0	0.0	0.0	0.0	0.0	0.0	0.0	0.0	0.0	0.0	0.0	0.0	0.0	0.0
ENSRNOG00000007069	362474	ensembl_gene_id	R. norvegicus	362474	R. norvegicus	0.0	0.0	0.0	0.0	0.0	0.0	0.0	0.0	0.0	0.0	0.0	0.0	0.0	0.0	0.0	0.0	0.0	1.0	0.0	0.0
ENSRNOG00000017118	361612	ensembl_gene_id	R. norvegicus	361612	R. norvegicus	0.0	0.0	0.0	0.0	0.0	0.0	0.0	0.0	0.0	0.0	0.0	0.0	0.0	0.0	0.0	0.0	0.0	0.0	0.0	0.0
ENSRNOG00000065697	102554935	ensembl_gene_id	R. norvegicus	102554935	R. norvegicus	0.0	0.0	0.0	0.0	0.0	0.0	0.0	0.0	0.0	0.0	0.0	0.0	0.0	0.0	0.0	0.0	0.0	0.0	0.0	0.0
ENSRNOG00000050602	289309	ensembl_gene_id	R. norvegicus	289309	R. norvegicus	0.0	0.0	0.0	0.0	0.0	0.0	0.0	0.0	0.0	0.0	0.0	0.0	0.0	0.0	0.0	0.0	0.0	0.0	0.0	0.0
ENSRNOG00000010259	299210	ensembl_gene_id	R. norvegicus	299210	R. norvegicus	0.0	0.0	0.0	0.0	0.0	0.0	0.0	0.0	0.0	0.0	0.0	0.0	0.0	0.0	0.0	0.0	0.0	0.0	0.0	0.0
ENSRNOG00000062379	308394	ensembl_gene_id	R. norvegicus	308394	R. norvegicus	0.0	0.0	0.0	0.0	0.0	0.0	0.0	0.0	0.0	0.0	0.0	0.0	0.0	0.0	0.0	0.0	0.0	0.0	0.0	0.0
ENSRNOG00000007067	54282	ensembl_gene_id	R. norvegicus	54282	R. norvegicus	0.0	0.0	0.0	0.0	0.0	0.0	0.0	0.0	0.0	0.0	0.0	0.0	0.0	0.0	0.0	0.0	0.0	0.0	0.0	0.0
ENSRNOG00000039530	362505	ensembl_gene_id	R. norvegicus	362505	R. norvegicus	0.0	0.0	0.0	0.0	0.0	0.0	0.0	0.0	0.0	0.0	0.0	0.0	0.0	0.0	0.0	0.0	0.0	0.0	0.0	0.0
ENSRNOG00000032845	691552	ensembl_gene_id	R. norvegicus	691552	R. norvegicus	0.0	1.0	0.0	0.0	0.0	0.0	0.0	0.0	0.0	0.0	0.0	0.0	0.0	0.0	0.0	0.0	0.0	0.0	0.0	0.0
ENSRNOG00000059837	25163	ensembl_gene_id	R. norvegicus	25163	R. norvegicus	0.0	1.0	0.0	0.0	0.0	0.0	0.0	0.0	0.0	0.0	0.0	0.0	0.0	0.0	0.0	0.0	0.0	0.0	0.0	0.0
ENSRNOG00000068124	108349932	ensembl_gene_id	R. norvegicus	108349932	R. norvegicus	1.0	0.0	0.0	0.0	0.0	0.0	0.0	0.0	0.0	0.0	0.0	0.0	0.0	0.0	0.0	0.0	0.0	0.0	0.0	0.0
ENSRNOG00000008099	313233	ensembl_gene_id	R. norvegicus	313233	R. norvegicus	0.0	0.0	0.0	0.0	1.0	0.0	0.0	0.0	0.0	0.0	0.0	0.0	0.0	0.0	0.0	0.0	0.0	0.0	0.0	0.0
ENSRNOG00000027607	24926	ensembl_gene_id	R. norvegicus	24926	R. norvegicus	0.0	0.0	0.0	0.0	0.0	0.0	0.0	0.0	0.0	0.0	0.0	0.0	0.0	0.0	0.0	0.0	0.0	0.0	0.0	0.0
ENSRNOG00000016933	64368	ensembl_gene_id	R. norvegicus	64368	R. norvegicus	0.0	1.0	0.0	0.0	0.0	0.0	0.0	0.0	0.0	0.0	0.0	0.0	0.0	0.0	0.0	0.0	0.0	0.0	0.0	0.0
ENSRNOG00000059890	362445	ensembl_gene_id	R. norvegicus	362445	R. norvegicus	0.0	0.0	0.0	0.0	0.0	0.0	0.0	0.0	0.0	0.0	0.0	0.0	0.0	0.0	0.0	0.0	0.0	0.0	0.0	0.0
ENSRNOG00000027288	59313	ensembl_gene_id	R. norvegicus	59313	R. norvegicus	0.0	0.0	0.0	0.0	0.0	0.0	0.0	0.0	0.0	0.0	0.0	0.0	0.0	0.0	0.0	0.0	0.0	0.0	0.0	0.0
ENSRNOG00000067571						nan	nan	nan	nan	nan	nan	nan	nan	nan	nan	nan	nan	nan	nan	nan	nan	nan	nan	nan	nan
ENSRNOG00000009691	289020	ensembl_gene_id	R. norvegicus	289020	R. norvegicus	0.0	0.0	0.0	0.0	0.0	0.0	0.0	0.0	0.0	0.0	0.0	0.0	0.0	0.0	0.0	0.0	0.0	0.0	0.0	0.0
ENSRNOG00000014838	679819	ensembl_gene_id	R. norvegicus	679819	R. norvegicus	0.0	0.0	0.0	0.0	0.0	0.0	0.0	0.0	0.0	0.0	0.0	0.0	0.0	0.0	0.0	0.0	0.0	0.0	0.0	0.0
ENSRNOG00000006963	25424	ensembl_gene_id	R. norvegicus	25424	R. norvegicus	0.0	0.0	0.0	1.0	0.0	0.0	1.0	0.0	0.0	0.0	0.0	0.0	0.0	0.0	0.0	0.0	0.0	0.0	0.0	0.0
ENSRNOG00000048636	25746	ensembl_gene_id	R. norvegicus	25746	R. norvegicus	0.0	0.0	0.0	0.0	0.0	0.0	0.0	0.0	0.0	0.0	0.0	0.0	0.0	0.0	0.0	0.0	0.0	0.0	0.0	0.0
ENSRNOG00000013753	315095	ensembl_gene_id	R. norvegicus	315095	R. norvegicus	0.0	0.0	0.0	0.0	0.0	0.0	0.0	0.0	0.0	0.0	0.0	0.0	0.0	0.0	0.0	0.0	0.0	0.0	0.0	0.0
ENSRNOG00000062787	24257	ensembl_gene_id	R. norvegicus	24257	R. norvegicus	0.0	0.0	0.0	0.0	0.0	0.0	0.0	0.0	0.0	0.0	0.0	0.0	0.0	0.0	0.0	0.0	0.0	0.0	0.0	0.0
ENSRNOG00000038101	24256	ensembl_gene_id	R. norvegicus	24256	R. norvegicus	0.0	1.0	0.0	0.0	0.0	0.0	0.0	0.0	0.0	0.0	0.0	0.0	0.0	0.0	0.0	0.0	0.0	0.0	0.0	0.0
ENSRNOG00000017519	102550682	ensembl_gene_id	R. norvegicus	102550682	R. norvegicus	0.0	0.0	0.0	0.0	0.0	0.0	0.0	0.0	0.0	0.0	0.0	0.0	0.0	0.0	0.0	0.0	0.0	0.0	0.0	0.0
ENSRNOG00000032877	100362139	ensembl_gene_id	R. norvegicus	100362139	R. norvegicus	1.0	0.0	0.0	0.0	0.0	0.0	0.0	0.0	0.0	0.0	0.0	0.0	0.0	0.0	0.0	0.0	0.0	0.0	0.0	0.0
ENSRNOG00000018543	24217	ensembl_gene_id	R. norvegicus	24217	R. norvegicus	0.0	0.0	0.0	0.0	0.0	0.0	0.0	0.0	0.0	0.0	0.0	0.0	0.0	0.0	0.0	0.0	0.0	0.0	0.0	0.0
ENSRNOG00000071008						nan	nan	nan	nan	nan	nan	nan	nan	nan	nan	nan	nan	nan	nan	nan	nan	nan	nan	nan	nan
ENSRNOG00000016871	59088	ensembl_gene_id	R. norvegicus	59088	R. norvegicus	0.0	1.0	0.0	0.0	0.0	0.0	0.0	0.0	0.0	0.0	0.0	0.0	0.0	0.0	0.0	0.0	0.0	0.0	0.0	0.0
ENSRNOG00000002381	25667	ensembl_gene_id	R. norvegicus	25667	R. norvegicus	0.0	0.0	0.0	0.0	0.0	0.0	0.0	0.0	0.0	0.0	0.0	0.0	0.0	0.0	0.0	0.0	0.0	0.0	0.0	0.0
ENSRNOG00000011706	24548	ensembl_gene_id	R. norvegicus	24548	R. norvegicus	0.0	0.0	0.0	0.0	0.0	0.0	0.0	0.0	0.0	0.0	0.0	0.0	0.0	0.0	0.0	0.0	0.0	0.0	0.0	0.0
ENSRNOG00000046863	288979	ensembl_gene_id	R. norvegicus	288979	R. norvegicus	0.0	0.0	0.0	0.0	0.0	0.0	0.0	0.0	0.0	0.0	0.0	0.0	0.0	0.0	0.0	0.0	0.0	0.0	0.0	0.0
ENSRNOG00000043237	286889	ensembl_gene_id	R. norvegicus	286889	R. norvegicus	0.0	1.0	0.0	0.0	0.0	0.0	0.0	0.0	0.0	0.0	0.0	0.0	0.0	0.0	0.0	0.0	0.0	0.0	0.0	0.0
ENSRNOG00000029262	362181	ensembl_gene_id	R. norvegicus	362181	R. norvegicus	0.0	0.0	0.0	0.0	0.0	0.0	0.0	0.0	0.0	0.0	0.0	0.0	0.0	0.0	0.0	0.0	0.0	0.0	0.0	0.0
ENSRNOG00000012038	25323	ensembl_gene_id	R. norvegicus	25323	R. norvegicus	0.0	0.0	0.0	0.0	0.0	0.0	0.0	0.0	0.0	0.0	0.0	0.0	0.0	0.0	0.0	0.0	0.0	0.0	0.0	0.0
ENSRNOG00000028381						nan	nan	nan	nan	nan	nan	nan	nan	nan	nan	nan	nan	nan	nan	nan	nan	nan	nan	nan	nan
ENSRNOG00000004410	25509	ensembl_gene_id	R. norvegicus	25509	R. norvegicus	0.0	0.0	0.0	0.0	0.0	0.0	0.0	0.0	0.0	0.0	0.0	0.0	0.0	0.0	0.0	0.0	0.0	0.0	0.0	0.0
ENSRNOG00000003291	289185	ensembl_gene_id	R. norvegicus	289185	R. norvegicus	0.0	0.0	0.0	0.0	0.0	0.0	0.0	0.0	0.0	0.0	0.0	0.0	0.0	0.0	0.0	0.0	0.0	0.0	0.0	0.0
ENSRNOG00000026705	688705	ensembl_gene_id	R. norvegicus	688705	R. norvegicus	0.0	0.0	0.0	0.0	0.0	0.0	0.0	0.0	0.0	0.0	0.0	0.0	0.0	0.0	0.0	0.0	0.0	0.0	0.0	0.0
ENSRNOG00000001859	680945	ensembl_gene_id	R. norvegicus	680945	R. norvegicus	0.0	0.0	1.0	1.0	0.0	0.0	0.0	0.0	0.0	0.0	0.0	0.0	0.0	0.0	0.0	0.0	0.0	0.0	0.0	0.0
ENSRNOG00000062911	289923	ensembl_gene_id	R. norvegicus	289923	R. norvegicus	0.0	0.0	0.0	0.0	0.0	0.0	0.0	0.0	0.0	0.0	0.0	0.0	0.0	0.0	0.0	0.0	0.0	0.0	0.0	0.0
ENSRNOG00000000142	361282	ensembl_gene_id	R. norvegicus	361282	R. norvegicus	0.0	0.0	0.0	0.0	0.0	0.0	0.0	0.0	0.0	0.0	0.0	0.0	0.0	0.0	0.0	0.0	0.0	0.0	0.0	0.0
ENSRNOG00000012509	301291	ensembl_gene_id	R. norvegicus	301291	R. norvegicus	0.0	0.0	0.0	0.0	0.0	0.0	0.0	0.0	0.0	0.0	0.0	0.0	0.0	0.0	0.0	0.0	0.0	0.0	0.0	0.0
ENSRNOG00000028082	685229	ensembl_gene_id	R. norvegicus	685229	R. norvegicus	0.0	0.0	0.0	0.0	0.0	0.0	0.0	0.0	0.0	0.0	0.0	0.0	0.0	0.0	0.0	0.0	0.0	0.0	0.0	0.0
ENSRNOG00000023092	291846	ensembl_gene_id	R. norvegicus	291846	R. norvegicus	0.0	0.0	0.0	0.0	0.0	0.0	0.0	0.0	0.0	0.0	0.0	0.0	0.0	0.0	0.0	0.0	0.0	0.0	0.0	0.0
ENSRNOG00000070868						nan	nan	nan	nan	nan	nan	nan	nan	nan	nan	nan	nan	nan	nan	nan	nan	nan	nan	nan	nan
ENSRNOG00000063923	120094364	ensembl_gene_id	R. norvegicus	120094364	R. norvegicus	0.0	0.0	0.0	0.0	0.0	0.0	0.0	0.0	0.0	0.0	0.0	0.0	0.0	0.0	0.0	0.0	0.0	0.0	0.0	0.0
ENSRNOG00000071114	102557319	ensembl_gene_id	R. norvegicus	102557319	R. norvegicus	0.0	0.0	0.0	0.0	0.0	0.0	0.0	0.0	0.0	0.0	0.0	0.0	0.0	0.0	0.0	0.0	0.0	0.0	0.0	0.0
ENSRNOG00000017089	24657	ensembl_gene_id	R. norvegicus	24657	R. norvegicus	0.0	1.0	0.0	0.0	0.0	0.0	0.0	0.0	0.0	0.0	0.0	0.0	0.0	0.0	0.0	0.0	0.0	0.0	0.0	0.0
ENSRNOG00000024630	502306	ensembl_gene_id	R. norvegicus	502306	R. norvegicus	0.0	0.0	0.0	0.0	0.0	0.0	0.0	0.0	0.0	0.0	0.0	0.0	0.0	0.0	0.0	0.0	0.0	0.0	0.0	0.0
ENSRNOG00000017699	292671	ensembl_gene_id	R. norvegicus	292671	R. norvegicus	0.0	0.0	0.0	0.0	0.0	0.0	1.0	0.0	0.0	0.0	0.0	0.0	0.0	0.0	0.0	0.0	0.0	0.0	0.0	0.0
ENSRNOG00000017620	292668	ensembl_gene_id	R. norvegicus	292668	R. norvegicus	0.0	0.0	0.0	0.0	0.0	0.0	0.0	0.0	0.0	0.0	0.0	0.0	0.0	0.0	0.0	0.0	0.0	0.0	0.0	0.0
ENSRNOG00000020478	25050	ensembl_gene_id	R. norvegicus	25050	R. norvegicus	0.0	0.0	0.0	0.0	0.0	0.0	0.0	0.0	0.0	0.0	0.0	0.0	0.0	0.0	0.0	0.0	0.0	0.0	0.0	0.0
ENSRNOG00000029514	304784	ensembl_gene_id	R. norvegicus	304784	R. norvegicus	0.0	0.0	0.0	0.0	0.0	0.0	0.0	0.0	0.0	0.0	0.0	0.0	0.0	0.0	0.0	0.0	0.0	0.0	0.0	0.0
ENSRNOG00000039975	64509	ensembl_gene_id	R. norvegicus	64509	R. norvegicus	0.0	1.0	0.0	0.0	0.0	0.0	0.0	0.0	0.0	0.0	0.0	0.0	0.0	0.0	0.0	0.0	0.0	0.0	0.0	0.0
ENSRNOG00000000552	499431	ensembl_gene_id	R. norvegicus	499431	R. norvegicus	0.0	0.0	0.0	0.0	0.0	0.0	0.0	0.0	0.0	0.0	0.0	0.0	0.0	0.0	0.0	0.0	0.0	0.0	0.0	0.0
ENSRNOG00000000184	315388	ensembl_gene_id	R. norvegicus	315388	R. norvegicus	0.0	0.0	0.0	0.0	0.0	0.0	0.0	0.0	0.0	0.0	0.0	0.0	0.0	0.0	0.0	1.0	0.0	0.0	0.0	0.0
ENSRNOG00000029706						nan	nan	nan	nan	nan	nan	nan	nan	nan	nan	nan	nan	nan	nan	nan	nan	nan	nan	nan	nan
ENSRNOG00000068701						nan	nan	nan	nan	nan	nan	nan	nan	nan	nan	nan	nan	nan	nan	nan	nan	nan	nan	nan	nan
ENSRNOG00000001159	25563	ensembl_gene_id	R. norvegicus	25563	R. norvegicus	0.0	0.0	0.0	0.0	0.0	0.0	0.0	0.0	0.0	0.0	0.0	0.0	0.0	0.0	0.0	0.0	0.0	0.0	0.0	0.0
ENSRNOG00000069198	681383	ensembl_gene_id	R. norvegicus	681383	R. norvegicus	0.0	0.0	0.0	0.0	0.0	0.0	0.0	0.0	0.0	0.0	0.0	0.0	0.0	0.0	0.0	0.0	0.0	0.0	0.0	0.0
ENSRNOG00000038422	691352	ensembl_gene_id	R. norvegicus	691352	R. norvegicus	0.0	0.0	0.0	0.0	0.0	0.0	0.0	0.0	0.0	0.0	0.0	0.0	0.0	0.0	0.0	0.0	0.0	0.0	0.0	0.0
ENSRNOG00000048927	100361180	ensembl_gene_id	R. norvegicus	100361180	R. norvegicus	1.0	0.0	0.0	0.0	0.0	0.0	0.0	0.0	0.0	0.0	0.0	0.0	0.0	0.0	0.0	0.0	0.0	0.0	0.0	0.0
ENSRNOG00000057703	360970	ensembl_gene_id	R. norvegicus	360970	R. norvegicus	0.0	0.0	0.0	0.0	0.0	0.0	0.0	0.0	0.0	0.0	0.0	0.0	0.0	0.0	0.0	0.0	0.0	0.0	0.0	0.0
ENSRNOG00000051197	120097345	ensembl_gene_id	R. norvegicus	120097345	R. norvegicus	0.0	0.0	0.0	0.0	0.0	0.0	0.0	0.0	0.0	0.0	0.0	0.0	0.0	0.0	0.0	0.0	0.0	0.0	0.0	0.0
ENSRNOG00000028708	366274	ensembl_gene_id	R. norvegicus	366274	R. norvegicus	0.0	0.0	0.0	0.0	0.0	0.0	0.0	0.0	0.0	0.0	0.0	0.0	0.0	0.0	0.0	0.0	0.0	0.0	0.0	0.0
ENSRNOG00000042283	100359945	ensembl_gene_id	R. norvegicus	100359945	R. norvegicus	0.0	0.0	0.0	0.0	0.0	0.0	0.0	0.0	0.0	0.0	0.0	0.0	0.0	0.0	0.0	0.0	0.0	0.0	0.0	0.0
ENSRNOG00000069961	103690996	ensembl_gene_id	R. norvegicus	103690996	R. norvegicus	1.0	0.0	0.0	0.0	0.0	0.0	0.0	0.0	0.0	0.0	0.0	0.0	0.0	0.0	0.0	0.0	0.0	0.0	0.0	0.0
ENSRNOG00000063312						nan	nan	nan	nan	nan	nan	nan	nan	nan	nan	nan	nan	nan	nan	nan	nan	nan	nan	nan	nan
ENSRNOG00000018426	25292	ensembl_gene_id	R. norvegicus	25292	R. norvegicus	0.0	0.0	0.0	0.0	0.0	0.0	0.0	0.0	0.0	0.0	0.0	0.0	0.0	0.0	0.0	0.0	0.0	0.0	0.0	0.0
ENSRNOG00000016737	361669	ensembl_gene_id	R. norvegicus	361669	R. norvegicus	0.0	0.0	0.0	0.0	0.0	0.0	0.0	0.0	0.0	0.0	0.0	0.0	0.0	0.0	0.0	0.0	0.0	0.0	0.0	0.0
ENSRNOG00000042158	361516	ensembl_gene_id	R. norvegicus	361516	R. norvegicus	0.0	0.0	0.0	0.0	0.0	0.0	0.0	0.0	0.0	0.0	0.0	0.0	0.0	0.0	0.0	0.0	0.0	0.0	0.0	0.0
ENSRNOG00000020669	309164	ensembl_gene_id	R. norvegicus	309164	R. norvegicus	0.0	0.0	0.0	0.0	0.0	0.0	0.0	0.0	0.0	0.0	0.0	0.0	0.0	0.0	0.0	0.0	0.0	0.0	0.0	0.0
ENSRNOG00000043116	287305	ensembl_gene_id	R. norvegicus	287305	R. norvegicus	0.0	0.0	0.0	0.0	0.0	0.0	0.0	0.0	0.0	0.0	0.0	0.0	0.0	0.0	0.0	0.0	0.0	0.0	0.0	0.0
ENSRNOG00000019862	308429	ensembl_gene_id	R. norvegicus	308429	R. norvegicus	0.0	0.0	0.0	0.0	0.0	0.0	0.0	0.0	0.0	0.0	0.0	0.0	0.0	0.0	0.0	0.0	0.0	0.0	0.0	0.0
ENSRNOG00000026420	363796	ensembl_gene_id	R. norvegicus	363796	R. norvegicus	0.0	0.0	0.0	0.0	0.0	0.0	0.0	0.0	0.0	0.0	0.0	0.0	0.0	0.0	0.0	0.0	0.0	0.0	0.0	0.0
ENSRNOG00000065893	114094	ensembl_gene_id	R. norvegicus	114094	R. norvegicus	0.0	0.0	0.0	0.0	0.0	0.0	0.0	0.0	0.0	0.0	0.0	0.0	0.0	0.0	0.0	0.0	0.0	0.0	0.0	0.0
ENSRNOG00000000097						nan	nan	nan	nan	nan	nan	nan	nan	nan	nan	nan	nan	nan	nan	nan	nan	nan	nan	nan	nan
ENSRNOG00000047023	64392	ensembl_gene_id	R. norvegicus	64392	R. norvegicus	0.0	0.0	0.0	0.0	0.0	0.0	0.0	0.0	0.0	0.0	0.0	0.0	0.0	0.0	0.0	0.0	0.0	1.0	0.0	0.0
ENSRNOG00000025235	304280	ensembl_gene_id	R. norvegicus	304280	R. norvegicus	0.0	0.0	0.0	0.0	0.0	0.0	0.0	0.0	0.0	0.0	0.0	0.0	0.0	0.0	0.0	0.0	0.0	0.0	0.0	0.0
ENSRNOG00000033136	499400	ensembl_gene_id	R. norvegicus	499400	R. norvegicus	0.0	0.0	0.0	0.0	0.0	0.0	1.0	0.0	0.0	0.0	0.0	0.0	0.0	0.0	0.0	0.0	0.0	0.0	0.0	0.0
ENSRNOG00000011438	24773	ensembl_gene_id	R. norvegicus	24773	R. norvegicus	0.0	0.0	0.0	0.0	0.0	0.0	0.0	0.0	0.0	0.0	0.0	1.0	0.0	0.0	0.0	0.0	0.0	0.0	0.0	0.0
ENSRNOG00000000582	685325	ensembl_gene_id	R. norvegicus	685325	R. norvegicus	0.0	1.0	0.0	0.0	0.0	0.0	0.0	0.0	0.0	0.0	0.0	0.0	0.0	0.0	0.0	0.0	0.0	1.0	0.0	0.0
ENSRNOG00000013670	114502	ensembl_gene_id	R. norvegicus	114502	R. norvegicus	0.0	1.0	0.0	0.0	0.0	0.0	0.0	0.0	0.0	0.0	0.0	1.0	0.0	0.0	0.0	0.0	0.0	0.0	0.0	0.0
ENSRNOG00000026065	65047	ensembl_gene_id	R. norvegicus	65047	R. norvegicus	0.0	0.0	0.0	0.0	0.0	0.0	0.0	0.0	0.0	0.0	0.0	0.0	0.0	0.0	0.0	0.0	0.0	0.0	0.0	0.0
ENSRNOG00000047422						nan	nan	nan	nan	nan	nan	nan	nan	nan	nan	nan	nan	nan	nan	nan	nan	nan	nan	nan	nan
ENSRNOG00000002976	303920	ensembl_gene_id	R. norvegicus	303920	R. norvegicus	0.0	0.0	0.0	0.0	0.0	0.0	0.0	0.0	0.0	0.0	0.0	0.0	0.0	0.0	0.0	0.0	0.0	0.0	0.0	0.0
ENSRNOG00000030345	122772	ensembl_gene_id	R. norvegicus	122772	R. norvegicus	1.0	0.0	0.0	0.0	0.0	0.0	0.0	0.0	0.0	0.0	0.0	0.0	0.0	0.0	0.0	0.0	0.0	0.0	0.0	0.0
ENSRNOG00000065168	367332	ensembl_gene_id	R. norvegicus	367332	R. norvegicus	0.0	0.0	0.0	0.0	0.0	0.0	0.0	0.0	0.0	0.0	0.0	0.0	0.0	0.0	0.0	0.0	0.0	0.0	0.0	0.0
ENSRNOG00000007137	246138	ensembl_gene_id	R. norvegicus	246138	R. norvegicus	0.0	0.0	0.0	0.0	0.0	0.0	0.0	0.0	0.0	0.0	0.0	0.0	0.0	0.0	0.0	0.0	0.0	0.0	0.0	0.0
ENSRNOG00000019177	307500	ensembl_gene_id	R. norvegicus	307500	R. norvegicus	0.0	0.0	0.0	0.0	0.0	0.0	0.0	0.0	0.0	0.0	0.0	0.0	0.0	0.0	0.0	0.0	0.0	0.0	0.0	0.0
ENSRNOG00000018416	316229	ensembl_gene_id	R. norvegicus	316229	R. norvegicus	0.0	0.0	0.0	0.0	0.0	0.0	0.0	0.0	0.0	0.0	0.0	0.0	0.0	0.0	0.0	0.0	0.0	0.0	0.0	0.0
ENSRNOG00000037364	691031	ensembl_gene_id	R. norvegicus	691031	R. norvegicus	0.0	0.0	0.0	0.0	0.0	0.0	0.0	0.0	0.0	0.0	0.0	0.0	0.0	0.0	0.0	0.0	0.0	0.0	0.0	0.0
ENSRNOG00000026848	499279	ensembl_gene_id	R. norvegicus	499279	R. norvegicus	0.0	0.0	0.0	0.0	0.0	0.0	0.0	0.0	0.0	0.0	0.0	0.0	0.0	0.0	0.0	0.0	0.0	0.0	0.0	0.0
ENSRNOG00000017103	266782	ensembl_gene_id	R. norvegicus	266782	R. norvegicus	0.0	1.0	0.0	0.0	0.0	0.0	0.0	0.0	0.0	0.0	0.0	0.0	0.0	0.0	0.0	0.0	0.0	0.0	0.0	0.0
ENSRNOG00000029079	50565	ensembl_gene_id	R. norvegicus	50565	R. norvegicus	0.0	0.0	0.0	0.0	0.0	0.0	0.0	0.0	0.0	0.0	0.0	0.0	0.0	0.0	0.0	0.0	0.0	0.0	0.0	0.0
ENSRNOG00000025925	305311	ensembl_gene_id	R. norvegicus	305311	R. norvegicus	0.0	0.0	0.0	0.0	0.0	0.0	0.0	0.0	0.0	0.0	0.0	0.0	0.0	0.0	0.0	0.0	0.0	0.0	0.0	0.0
ENSRNOG00000045654						nan	nan	nan	nan	nan	nan	nan	nan	nan	nan	nan	nan	nan	nan	nan	nan	nan	nan	nan	nan
ENSRNOG00000016803	100361884	ensembl_gene_id	R. norvegicus	100361884	R. norvegicus	0.0	0.0	0.0	0.0	0.0	0.0	0.0	0.0	0.0	0.0	0.0	0.0	0.0	0.0	0.0	0.0	0.0	0.0	0.0	0.0
ENSRNOG00000047901	687403	ensembl_gene_id	R. norvegicus	687403	R. norvegicus	0.0	0.0	0.0	0.0	0.0	0.0	0.0	0.0	0.0	0.0	0.0	0.0	0.0	0.0	0.0	0.0	0.0	0.0	0.0	0.0
ENSRNOG00000063526						nan	nan	nan	nan	nan	nan	nan	nan	nan	nan	nan	nan	nan	nan	nan	nan	nan	nan	nan	nan
ENSRNOG00000063517	689711	ensembl_gene_id	R. norvegicus	689711	R. norvegicus	0.0	0.0	0.0	0.0	0.0	0.0	0.0	0.0	0.0	0.0	0.0	0.0	0.0	0.0	0.0	0.0	0.0	0.0	0.0	0.0
ENSRNOG00000019093	432361	ensembl_gene_id	R. norvegicus	432361	R. norvegicus	0.0	0.0	0.0	0.0	0.0	0.0	0.0	0.0	0.0	0.0	0.0	0.0	0.0	0.0	0.0	0.0	0.0	0.0	0.0	0.0
ENSRNOG00000012789	252859	ensembl_gene_id	R. norvegicus	252859	R. norvegicus	0.0	0.0	0.0	0.0	0.0	0.0	0.0	0.0	0.0	0.0	0.0	0.0	0.0	0.0	0.0	0.0	0.0	0.0	0.0	0.0
ENSRNOG00000064608	120094775	ensembl_gene_id	R. norvegicus	120094775	R. norvegicus	0.0	0.0	0.0	0.0	0.0	0.0	0.0	0.0	0.0	0.0	0.0	0.0	0.0	0.0	0.0	0.0	0.0	0.0	0.0	0.0
ENSRNOG00000013378	500085	ensembl_gene_id	R. norvegicus	500085	R. norvegicus	0.0	0.0	0.0	0.0	0.0	0.0	0.0	0.0	0.0	0.0	0.0	0.0	0.0	0.0	0.0	0.0	0.0	0.0	0.0	0.0
ENSRNOG00000004976	497881	ensembl_gene_id	R. norvegicus	497881	R. norvegicus	0.0	0.0	0.0	0.0	0.0	0.0	0.0	0.0	0.0	0.0	0.0	0.0	0.0	0.0	0.0	0.0	0.0	0.0	0.0	0.0
ENSRNOG00000025615	364303	ensembl_gene_id	R. norvegicus	364303	R. norvegicus	0.0	0.0	0.0	0.0	0.0	0.0	0.0	0.0	0.0	0.0	0.0	0.0	0.0	0.0	0.0	0.0	0.0	0.0	0.0	0.0
ENSRNOG00000017203	58937	ensembl_gene_id	R. norvegicus	58937	R. norvegicus	0.0	1.0	0.0	0.0	0.0	0.0	0.0	0.0	0.0	0.0	0.0	0.0	0.0	0.0	0.0	0.0	0.0	0.0	0.0	0.0
ENSRNOG00000069324						nan	nan	nan	nan	nan	nan	nan	nan	nan	nan	nan	nan	nan	nan	nan	nan	nan	nan	nan	nan
ENSRNOG00000064179	102552731	ensembl_gene_id	R. norvegicus	102552731	R. norvegicus	0.0	0.0	0.0	0.0	0.0	0.0	0.0	0.0	0.0	0.0	0.0	0.0	0.0	0.0	0.0	0.0	0.0	0.0	0.0	0.0
ENSRNOG00000051015	301132	ensembl_gene_id	R. norvegicus	301132	R. norvegicus	0.0	0.0	0.0	0.0	0.0	0.0	0.0	0.0	0.0	0.0	0.0	0.0	0.0	0.0	0.0	0.0	0.0	0.0	0.0	0.0
ENSRNOG00000031795						nan	nan	nan	nan	nan	nan	nan	nan	nan	nan	nan	nan	nan	nan	nan	nan	nan	nan	nan	nan
ENSRNOG00000063780						nan	nan	nan	nan	nan	nan	nan	nan	nan	nan	nan	nan	nan	nan	nan	nan	nan	nan	nan	nan
ENSRNOG00000068792						nan	nan	nan	nan	nan	nan	nan	nan	nan	nan	nan	nan	nan	nan	nan	nan	nan	nan	nan	nan
ENSRNOG00000020907	85271	ensembl_gene_id	R. norvegicus	85271	R. norvegicus	0.0	0.0	0.0	0.0	0.0	0.0	0.0	0.0	0.0	0.0	0.0	0.0	0.0	0.0	0.0	0.0	0.0	0.0	0.0	0.0
ENSRNOG00000050155	363044	ensembl_gene_id	R. norvegicus	363044	R. norvegicus	0.0	0.0	0.0	0.0	0.0	0.0	0.0	0.0	0.0	0.0	0.0	0.0	0.0	0.0	0.0	0.0	0.0	0.0	0.0	0.0
ENSRNOG00000030902						nan	nan	nan	nan	nan	nan	nan	nan	nan	nan	nan	nan	nan	nan	nan	nan	nan	nan	nan	nan
ENSRNOG00000012674	25645	ensembl_gene_id	R. norvegicus	25645	R. norvegicus	0.0	0.0	0.0	0.0	0.0	0.0	0.0	0.0	0.0	0.0	0.0	0.0	0.0	0.0	0.0	0.0	0.0	0.0	0.0	0.0
ENSRNOG00000011040	680142	ensembl_gene_id	R. norvegicus	680142	R. norvegicus	0.0	0.0	0.0	0.0	0.0	0.0	0.0	0.0	0.0	0.0	0.0	0.0	0.0	0.0	0.0	0.0	0.0	0.0	0.0	0.0

## Sheet: Enrichment
GroupID	Category	Term	Description	LogP	Log(q-value)	Genes	Symbols	InTerm_InList
1_Summary	GO Biological Processes	GO:0006518	peptide metabolic process	-15.9519	-11.7737	25217,28298,29257,29285,29286,64298,65166,79449,81764,81769,81770,122772,266758,290641,293142,293846,295037,296156,296709,297372,300249,301068,311120,311545,314442,314855,362631,363248,367324,367766,367865,498085,498828,499523,499782,500885,501028,503169,680579,680934,683961,686234,687780,688784,689284,691716,100359505,100360413,100360522,100360573,100360642,100360679,100360708,100361180,10036171…	Tapbp,Rpl32,Rpl9,Rps15,Rps17,Rpl31,Sec11a,Rpl21,Rpl10,Rpl36al1,Rpl37l1,Rps20,Sec11c,Rpl18a,Spcs2,RGD1565183,Mgst2,Cpxm1,Rpl35,Mrpl19,Rpl4-ps1,Eif1b,RGD1565767,Hm13,Wars1,Cpm,Rpl11,Rpl37a,RGD1559955,Rpl35-ps8,RGD1560821,RGD1563835,RGD1563861,RGD1564606,Rpl12,Rps19l1,RGD1560917,RGD1564963,LOC680579,Rpl26-ps9,LOC683961,Mtrf1,LOC687780,Rpl27l1,Rpl38,LOC691716,LOC100359505,LOC100360413,LOC100360522,LO…	69/-
1_Member	GO Biological Processes	GO:0006518	peptide metabolic process	-15.9519	-11.7737	25217,28298,29257,29285,29286,64298,65166,79449,81764,81769,81770,122772,266758,290641,293142,293846,295037,296156,296709,297372,300249,301068,311120,311545,314442,314855,362631,363248,367324,367766,367865,498085,498828,499523,499782,500885,501028,503169,680579,680934,683961,686234,687780,688784,689284,691716,100359505,100360413,100360522,100360573,100360642,100360679,100360708,100361180,10036171…	Tapbp,Rpl32,Rpl9,Rps15,Rps17,Rpl31,Sec11a,Rpl21,Rpl10,Rpl36al1,Rpl37l1,Rps20,Sec11c,Rpl18a,Spcs2,RGD1565183,Mgst2,Cpxm1,Rpl35,Mrpl19,Rpl4-ps1,Eif1b,RGD1565767,Hm13,Wars1,Cpm,Rpl11,Rpl37a,RGD1559955,Rpl35-ps8,RGD1560821,RGD1563835,RGD1563861,RGD1564606,Rpl12,Rps19l1,RGD1560917,RGD1564963,LOC680579,Rpl26-ps9,LOC683961,Mtrf1,LOC687780,Rpl27l1,Rpl38,LOC691716,LOC100359505,LOC100360413,LOC100360522,LO…	69/653
1_Member	GO Biological Processes	GO:0006412	translation	-15.2092	-11.332	28298,29257,29285,29286,64298,79449,81764,81769,81770,122772,290641,293846,296709,297372,300249,301068,311120,314442,362631,363248,367324,367766,367865,498085,498828,499523,499782,500885,501028,503169,680579,680934,683961,686234,687780,688784,689284,691716,100359505,100360413,100360522,100360573,100360642,100360679,100360708,100361180,100361715,100361854,100362139,100362298,100362479,100362751,10…	Rpl32,Rpl9,Rps15,Rps17,Rpl31,Rpl21,Rpl10,Rpl36al1,Rpl37l1,Rps20,Rpl18a,RGD1565183,Rpl35,Mrpl19,Rpl4-ps1,Eif1b,RGD1565767,Wars1,Rpl11,Rpl37a,RGD1559955,Rpl35-ps8,RGD1560821,RGD1563835,RGD1563861,RGD1564606,Rpl12,Rps19l1,RGD1560917,RGD1564963,LOC680579,Rpl26-ps9,LOC683961,Mtrf1,LOC687780,Rpl27l1,Rpl38,LOC691716,LOC100359505,LOC100360413,LOC100360522,LOC100360573,Rps12l3,Rps18l1,Rps27a-ps2,LOC100361…	61/547
1_Member	GO Biological Processes	GO:0043043	peptide biosynthetic process	-14.9763	-11.2752	28298,29257,29285,29286,64298,79449,81764,81769,81770,122772,290641,293846,295037,296709,297372,300249,301068,311120,314442,362631,363248,367324,367766,367865,498085,498828,499523,499782,500885,501028,503169,680579,680934,683961,686234,687780,688784,689284,691716,100359505,100360413,100360522,100360573,100360642,100360679,100360708,100361180,100361715,100361854,100362139,100362298,100362479,10036…	Rpl32,Rpl9,Rps15,Rps17,Rpl31,Rpl21,Rpl10,Rpl36al1,Rpl37l1,Rps20,Rpl18a,RGD1565183,Mgst2,Rpl35,Mrpl19,Rpl4-ps1,Eif1b,RGD1565767,Wars1,Rpl11,Rpl37a,RGD1559955,Rpl35-ps8,RGD1560821,RGD1563835,RGD1563861,RGD1564606,Rpl12,Rps19l1,RGD1560917,RGD1564963,LOC680579,Rpl26-ps9,LOC683961,Mtrf1,LOC687780,Rpl27l1,Rpl38,LOC691716,LOC100359505,LOC100360413,LOC100360522,LOC100360573,Rps12l3,Rps18l1,Rps27a-ps2,LOC…	62/569
1_Member	GO Biological Processes	GO:0043604	amide biosynthetic process	-11.3946	-7.81836	28298,29257,29285,29286,64298,79449,81764,81769,81770,122772,290641,293846,295037,296709,297372,300249,301068,311120,314442,362631,363248,367324,367766,367865,498085,498828,499523,499782,500885,501028,503169,680579,680934,683961,686234,687780,688784,689284,691716,100359505,100360413,100360522,100360573,100360642,100360679,100360708,100361180,100361715,100361854,100362139,100362298,100362479,10036…	Rpl32,Rpl9,Rps15,Rps17,Rpl31,Rpl21,Rpl10,Rpl36al1,Rpl37l1,Rps20,Rpl18a,RGD1565183,Mgst2,Rpl35,Mrpl19,Rpl4-ps1,Eif1b,RGD1565767,Wars1,Rpl11,Rpl37a,RGD1559955,Rpl35-ps8,RGD1560821,RGD1563835,RGD1563861,RGD1564606,Rpl12,Rps19l1,RGD1560917,RGD1564963,LOC680579,Rpl26-ps9,LOC683961,Mtrf1,LOC687780,Rpl27l1,Rpl38,LOC691716,LOC100359505,LOC100360413,LOC100360522,LOC100360573,Rps12l3,Rps18l1,Rps27a-ps2,LOC…	62/683
2_Summary	GO Biological Processes	GO:1903489	positive regulation of lactation	-9.41539	-5.9361	24315,24656,24657,58937,59088,64361,64368,266782,286889,289754,691552,24250,24256,25040,25445,25619,25662,29143,29680,64509,64529,84009,114490,170512,288514,294673,298557,304407,315191,685325,100360880,304091,25163,25332,63997,89830,114502,360801,688999	Prl8a2,Prl4a1,Prl6a1,Prl3c1,Prl8a4,Prl7a3,Prl8a7,Prl3a1,Prl8a5,Xbp1,Prl3d2,Cbs,Psg19,Gip,Fosl1,Plau,Igfbp2,Grn,Cyp11a1,Tpbpa,Ctsb,Kalrn,Cited2,Ifi27,Ints1,Hexb,Pithd1,Cldn4,Fbln1,Ddo,Fosb,Il10rb,Cdkn2a,Mgmt,Slc29a1,Ptch1,Pax3,Ncor2,Hoxd9	39/-
2_Member	GO Biological Processes	GO:1903489	positive regulation of lactation	-9.41539	-5.9361	24315,24656,24657,58937,59088,64361,64368,266782,286889,289754,691552	Prl8a2,Prl4a1,Prl6a1,Prl3c1,Prl8a4,Prl7a3,Prl8a7,Prl3a1,Prl8a5,Xbp1,Prl3d2	11/26
2_Member	GO Biological Processes	GO:1903487	regulation of lactation	-9.2019	-5.80179	24315,24656,24657,58937,59088,64361,64368,266782,286889,289754,691552	Prl8a2,Prl4a1,Prl6a1,Prl3c1,Prl8a4,Prl7a3,Prl8a7,Prl3a1,Prl8a5,Xbp1,Prl3d2	11/27
2_Member	GO Biological Processes	GO:0044706	multi-multicellular organism process	-5.90641	-2.69842	24250,24256,24315,24656,24657,25040,25445,25619,25662,29143,29680,58937,59088,64361,64368,64509,64529,84009,114490,170512,266782,286889,288514,294673,298557,304407,315191,685325,691552,100360880	Cbs,Psg19,Prl8a2,Prl4a1,Prl6a1,Gip,Fosl1,Plau,Igfbp2,Grn,Cyp11a1,Prl3c1,Prl8a4,Prl7a3,Prl8a7,Tpbpa,Ctsb,Kalrn,Cited2,Ifi27,Prl3a1,Prl8a5,Ints1,Hexb,Pithd1,Cldn4,Fbln1,Ddo,Prl3d2,Fosb	30/326
2_Member	GO Biological Processes	GO:0044703	multi-organism reproductive process	-5.34293	-2.27861	24250,24256,24315,24656,24657,25040,25445,25619,25662,29143,29680,58937,59088,64361,64368,64509,64529,84009,114490,170512,266782,286889,288514,304407,315191,685325,691552,100360880	Cbs,Psg19,Prl8a2,Prl4a1,Prl6a1,Gip,Fosl1,Plau,Igfbp2,Grn,Cyp11a1,Prl3c1,Prl8a4,Prl7a3,Prl8a7,Tpbpa,Ctsb,Kalrn,Cited2,Ifi27,Prl3a1,Prl8a5,Ints1,Cldn4,Fbln1,Ddo,Prl3d2,Fosb	28/312
2_Member	GO Biological Processes	GO:0046427	positive regulation of receptor signaling pathway via JAK-STAT	-5.16169	-2.15952	24315,24656,24657,58937,59088,64361,64368,266782,286889,304091,691552	Prl8a2,Prl4a1,Prl6a1,Prl3c1,Prl8a4,Prl7a3,Prl8a7,Prl3a1,Prl8a5,Il10rb,Prl3d2	11/61
2_Member	GO Biological Processes	GO:0007565	female pregnancy	-5.0237	-2.10071	24250,24256,24315,24656,24657,25040,25445,25619,25662,29143,29680,58937,59088,64361,64368,64509,64529,114490,170512,266782,286889,288514,304407,315191,691552,100360880	Cbs,Psg19,Prl8a2,Prl4a1,Prl6a1,Gip,Fosl1,Plau,Igfbp2,Grn,Cyp11a1,Prl3c1,Prl8a4,Prl7a3,Prl8a7,Tpbpa,Ctsb,Cited2,Ifi27,Prl3a1,Prl8a5,Ints1,Cldn4,Fbln1,Prl3d2,Fosb	26/289
2_Member	GO Biological Processes	GO:1904894	positive regulation of receptor signaling pathway via STAT	-4.82013	-1.9429	24315,24656,24657,58937,59088,64361,64368,266782,286889,304091,691552	Prl8a2,Prl4a1,Prl6a1,Prl3c1,Prl8a4,Prl7a3,Prl8a7,Prl3a1,Prl8a5,Il10rb,Prl3d2	11/66
2_Member	GO Biological Processes	GO:0030879	mammary gland development	-3.82998	-1.16951	24315,24656,24657,25163,25332,58937,59088,63997,64361,64368,84009,89830,114502,266782,286889,360801,688999,691552	Prl8a2,Prl4a1,Prl6a1,Cdkn2a,Mgmt,Prl3c1,Prl8a4,Slc29a1,Prl7a3,Prl8a7,Kalrn,Ptch1,Pax3,Prl3a1,Prl8a5,Ncor2,Hoxd9,Prl3d2	18/194
2_Member	GO Biological Processes	GO:0046425	regulation of receptor signaling pathway via JAK-STAT	-3.23623	-0.691438	24315,24656,24657,58937,59088,64361,64368,266782,286889,304091,691552	Prl8a2,Prl4a1,Prl6a1,Prl3c1,Prl8a4,Prl7a3,Prl8a7,Prl3a1,Prl8a5,Il10rb,Prl3d2	11/98
2_Member	GO Biological Processes	GO:1904892	regulation of receptor signaling pathway via STAT	-2.78591	-0.331925	24315,24656,24657,58937,59088,64361,64368,266782,286889,304091,691552	Prl8a2,Prl4a1,Prl6a1,Prl3c1,Prl8a4,Prl7a3,Prl8a7,Prl3a1,Prl8a5,Il10rb,Prl3d2	11/111
3_Summary	GO Biological Processes	GO:0034976	response to endoplasmic reticulum stress	-6.26504	-2.93188	25334,25617,29467,29468,63880,64202,64625,85430,116598,117030,171071,192235,288741,289754,289874,290549,296304,298068,311545,362339,362862,362891,680945,690315,100910823,64194,25239	Bhlha15,Hspa5,Ddit3,Pdia3,Dnajc3,Calr,Bid,Herpud1,Pdia4,Erp29,Ppp1r15a,Hyou1,Ficd,Xbp1,Erlec1,Selenok,Edem2,Sec61b,Hm13,Creb3l2,Hsp90b1,Os9,Sdf2l1,Derl3,Derl2,Insig1,Apod	27/-
3_Member	GO Biological Processes	GO:0034976	response to endoplasmic reticulum stress	-6.26504	-2.93188	25334,25617,29467,29468,63880,64202,64625,85430,116598,117030,171071,192235,288741,289754,289874,290549,296304,298068,311545,362339,362862,362891,680945,690315,100910823	Bhlha15,Hspa5,Ddit3,Pdia3,Dnajc3,Calr,Bid,Herpud1,Pdia4,Erp29,Ppp1r15a,Hyou1,Ficd,Xbp1,Erlec1,Selenok,Edem2,Sec61b,Hm13,Creb3l2,Hsp90b1,Os9,Sdf2l1,Derl3,Derl2	25/232
3_Member	GO Biological Processes	GO:0030970	retrograde protein transport, ER to cytosol	-5.87668	-2.69842	85430,289874,298068,311545,362862,362891,100910823	Herpud1,Erlec1,Sec61b,Hm13,Hsp90b1,Os9,Derl2	7/18
3_Member	GO Biological Processes	GO:1903513	endoplasmic reticulum to cytosol transport	-5.87668	-2.69842	85430,289874,298068,311545,362862,362891,100910823	Herpud1,Erlec1,Sec61b,Hm13,Hsp90b1,Os9,Derl2	7/18
3_Member	GO Biological Processes	GO:0006986	response to unfolded protein	-5.48599	-2.38692	25334,25617,29467,63880,85430,171071,288741,289754,289874,296304,362339,362891,690315,100910823	Bhlha15,Hspa5,Ddit3,Dnajc3,Herpud1,Ppp1r15a,Ficd,Xbp1,Erlec1,Edem2,Creb3l2,Os9,Derl3,Derl2	14/92
3_Member	GO Biological Processes	GO:0030968	endoplasmic reticulum unfolded protein response	-5.24709	-2.21496	25334,25617,29467,85430,171071,289754,289874,362891,690315,100910823	Bhlha15,Hspa5,Ddit3,Herpud1,Ppp1r15a,Xbp1,Erlec1,Os9,Derl3,Derl2	10/49
3_Member	GO Biological Processes	GO:0035966	response to topologically incorrect protein	-5.03255	-2.10071	25334,25617,29467,63880,85430,171071,288741,289754,289874,296304,362339,362891,680945,690315,100910823	Bhlha15,Hspa5,Ddit3,Dnajc3,Herpud1,Ppp1r15a,Ficd,Xbp1,Erlec1,Edem2,Creb3l2,Os9,Sdf2l1,Derl3,Derl2	15/114
3_Member	GO Biological Processes	GO:0070862	negative regulation of protein exit from endoplasmic reticulum	-4.96851	-2.06901	64194,289874,362891,690315,100910823	Insig1,Erlec1,Os9,Derl3,Derl2	5/10
3_Member	GO Biological Processes	GO:0032527	protein exit from endoplasmic reticulum	-4.7896	-1.93356	85430,289874,298068,311545,362862,362891,100910823	Herpud1,Erlec1,Sec61b,Hm13,Hsp90b1,Os9,Derl2	7/25
3_Member	GO Biological Processes	GO:1904152	regulation of retrograde protein transport, ER to cytosol	-4.49634	-1.6983	289874,296304,362891,690315,100910823	Erlec1,Edem2,Os9,Derl3,Derl2	5/12
3_Member	GO Biological Processes	GO:0034620	cellular response to unfolded protein	-4.24483	-1.46452	25334,25617,29467,85430,171071,289754,289874,362891,690315,100910823	Bhlha15,Hspa5,Ddit3,Herpud1,Ppp1r15a,Xbp1,Erlec1,Os9,Derl3,Derl2	10/63
3_Member	GO Biological Processes	GO:0036503	ERAD pathway	-4.05994	-1.31489	25617,64202,85430,289874,296304,298068,311545,362862,362891,680945,690315,100910823	Hspa5,Calr,Herpud1,Erlec1,Edem2,Sec61b,Hm13,Hsp90b1,Os9,Sdf2l1,Derl3,Derl2	12/93
3_Member	GO Biological Processes	GO:0070861	regulation of protein exit from endoplasmic reticulum	-3.98568	-1.26982	64194,289874,296304,362891,690315,100910823	Insig1,Erlec1,Edem2,Os9,Derl3,Derl2	6/23
3_Member	GO Biological Processes	GO:0035967	cellular response to topologically incorrect protein	-3.87448	-1.17335	25334,25617,29467,85430,171071,289754,289874,362891,680945,690315,100910823	Bhlha15,Hspa5,Ddit3,Herpud1,Ppp1r15a,Xbp1,Erlec1,Os9,Sdf2l1,Derl3,Derl2	11/83
3_Member	GO Biological Processes	GO:1904153	negative regulation of retrograde protein transport, ER to cytosol	-3.80435	-1.16951	289874,362891,690315,100910823	Erlec1,Os9,Derl3,Derl2	4/9
3_Member	GO Biological Processes	GO:0030433	ubiquitin-dependent ERAD pathway	-3.49992	-0.901446	25617,64202,85430,289874,296304,298068,362862,362891,690315,100910823	Hspa5,Calr,Herpud1,Erlec1,Edem2,Sec61b,Hsp90b1,Os9,Derl3,Derl2	10/77
3_Member	GO Biological Processes	GO:0090317	negative regulation of intracellular protein transport	-2.04981	0	25239,64194,289874,362891,690315,100910823	Apod,Insig1,Erlec1,Os9,Derl3,Derl2	6/52
4_Summary	GO Biological Processes	GO:0051604	protein maturation	-5.60452	-2.46765	24223,25424,25617,25619,29468,56764,63865,63880,64202,64367,65166,84491,89830,116598,117030,161476,192235,192245,266758,288444,293118,293142,293702,296156,300211,311545,314855,315191,360495,360630,360734,361080,362862,408246,680945,690899	B2m,Ctse,Hspa5,Plau,Pdia3,Samd13,Lgmn,Dnajc3,Calr,Ppib,Sec11a,Qsox1,Ptch1,Pdia4,Erp29,Hspb2,Hyou1,Hspb6,Sec11c,Hsph1,Prcp,Spcs2,Fkbp2,Cpxm1,Fkbp11,Hm13,Cpm,Fbln1,Lmf1,Naglu,Dnajb11,Ppial4g,Hsp90b1,C1rl,Sdf2l1,Vsir	36/-
4_Member	GO Biological Processes	GO:0051604	protein maturation	-5.60452	-2.46765	24223,25424,25617,25619,29468,56764,63865,63880,64202,64367,65166,84491,89830,116598,117030,161476,192235,192245,266758,288444,293118,293142,293702,296156,300211,311545,314855,315191,360495,360630,360734,361080,362862,408246,680945,690899	B2m,Ctse,Hspa5,Plau,Pdia3,Samd13,Lgmn,Dnajc3,Calr,Ppib,Sec11a,Qsox1,Ptch1,Pdia4,Erp29,Hspb2,Hyou1,Hspb6,Sec11c,Hsph1,Prcp,Spcs2,Fkbp2,Cpxm1,Fkbp11,Hm13,Cpm,Fbln1,Lmf1,Naglu,Dnajb11,Ppial4g,Hsp90b1,C1rl,Sdf2l1,Vsir	36/446
4_Member	GO Biological Processes	GO:0006457	protein folding	-5.12142	-2.14729	24223,25617,29468,56764,63880,64202,64367,84491,116598,117030,161476,192235,192245,288444,293702,300211,360734,361080,362862,680945	B2m,Hspa5,Pdia3,Samd13,Dnajc3,Calr,Ppib,Qsox1,Pdia4,Erp29,Hspb2,Hyou1,Hspb6,Hsph1,Fkbp2,Fkbp11,Dnajb11,Ppial4g,Hsp90b1,Sdf2l1	20/186
4_Member	GO Biological Processes	GO:0061077	chaperone-mediated protein folding	-3.41336	-0.839424	25617,56764,64367,116598,192245,288444,293702,300211,680945	Hspa5,Samd13,Ppib,Pdia4,Hspb6,Hsph1,Fkbp2,Fkbp11,Sdf2l1	9/65
5_Summary	GO Biological Processes	GO:0009100	glycoprotein metabolic process	-4.76331	-1.92748	25197,25227,29380,64701,89811,192275,286758,287983,291212,294673,295243,296304,296733,298280,299841,303692,313233,313648,315939,316533,316583,360495,360630,362040,690315,100361647,24629,289276,289632,291355,362518,362638,684425	St6gal1,Arsb,Phlda1,Rpn2,Vegfb,Dad1,Aqp11,Alg3,B3galnt2,Hexb,Krtcap2,Edem2,Chpf2,Slc35d1,Rxylt1,St6galnac2,Galnt12,Ddost,Pxylp1,Chpf,B3gnt7,Lmf1,Naglu,Ostc,Derl3,Galnt6,Pdgfrb,Adss,Pgm2,Prtfdc1,Pgap4,Cda,Adss1	33/-
5_Member	GO Biological Processes	GO:0009100	glycoprotein metabolic process	-4.76331	-1.92748	25197,25227,29380,64701,89811,192275,286758,287983,291212,294673,295243,296304,296733,298280,299841,303692,313233,313648,315939,316533,316583,360495,360630,362040,690315,100361647	St6gal1,Arsb,Phlda1,Rpn2,Vegfb,Dad1,Aqp11,Alg3,B3galnt2,Hexb,Krtcap2,Edem2,Chpf2,Slc35d1,Rxylt1,St6galnac2,Galnt12,Ddost,Pxylp1,Chpf,B3gnt7,Lmf1,Naglu,Ostc,Derl3,Galnt6	26/299
5_Member	GO Biological Processes	GO:0009101	glycoprotein biosynthetic process	-4.57945	-1.76292	25197,29380,64701,89811,192275,286758,287983,291212,295243,296733,298280,299841,303692,313233,313648,315939,316533,316583,360495,362040,690315,100361647	St6gal1,Phlda1,Rpn2,Vegfb,Dad1,Aqp11,Alg3,B3galnt2,Krtcap2,Chpf2,Slc35d1,Rxylt1,St6galnac2,Galnt12,Ddost,Pxylp1,Chpf,B3gnt7,Lmf1,Ostc,Derl3,Galnt6	22/236
5_Member	GO Biological Processes	GO:0006486	protein glycosylation	-4.04599	-1.31489	25197,64701,89811,192275,286758,287983,291212,295243,299841,303692,313233,313648,316583,360495,362040,690315,100361647	St6gal1,Rpn2,Vegfb,Dad1,Aqp11,Alg3,B3galnt2,Krtcap2,Rxylt1,St6galnac2,Galnt12,Ddost,B3gnt7,Lmf1,Ostc,Derl3,Galnt6	17/170
5_Member	GO Biological Processes	GO:0043413	macromolecule glycosylation	-4.04599	-1.31489	25197,64701,89811,192275,286758,287983,291212,295243,299841,303692,313233,313648,316583,360495,362040,690315,100361647	St6gal1,Rpn2,Vegfb,Dad1,Aqp11,Alg3,B3galnt2,Krtcap2,Rxylt1,St6galnac2,Galnt12,Ddost,B3gnt7,Lmf1,Ostc,Derl3,Galnt6	17/170
5_Member	GO Biological Processes	GO:0070085	glycosylation	-3.28161	-0.7266	25197,64701,89811,192275,286758,287983,291212,295243,299841,303692,313233,313648,316583,360495,362040,690315,100361647	St6gal1,Rpn2,Vegfb,Dad1,Aqp11,Alg3,B3galnt2,Krtcap2,Rxylt1,St6galnac2,Galnt12,Ddost,B3gnt7,Lmf1,Ostc,Derl3,Galnt6	17/197
5_Member	GO Biological Processes	GO:0018279	protein N-linked glycosylation via asparagine	-2.6243	-0.231371	25197,192275,313648,690315	St6gal1,Dad1,Ddost,Derl3	4/17
5_Member	GO Biological Processes	GO:1901137	carbohydrate derivative biosynthetic process	-2.29209	0	24629,25197,29380,64701,89811,192275,286758,287983,289276,289632,291212,291355,295243,296733,298280,299841,303692,313233,313648,315939,316533,316583,360495,362040,362518,362638,684425,690315,100361647	Pdgfrb,St6gal1,Phlda1,Rpn2,Vegfb,Dad1,Aqp11,Alg3,Adss,Pgm2,B3galnt2,Prtfdc1,Krtcap2,Chpf2,Slc35d1,Rxylt1,St6galnac2,Galnt12,Ddost,Pxylp1,Chpf,B3gnt7,Lmf1,Ostc,Pgap4,Cda,Adss1,Derl3,Galnt6	29/501
5_Member	GO Biological Processes	GO:0006487	protein N-linked glycosylation	-2.14804	0	25197,64701,192275,295243,313648,362040,690315	St6gal1,Rpn2,Dad1,Krtcap2,Ddost,Ostc,Derl3	7/65
6_Summary	GO Biological Processes	GO:0070972	protein localization to endoplasmic reticulum	-3.84739	-1.16951	25617,64194,85430,171071,293142,294708,298068,361577,362891,689134	Hspa5,Insig1,Herpud1,Ppp1r15a,Spcs2,Sgtb,Sec61b,Kdelr1,Os9,Sec61g	10/-
6_Member	GO Biological Processes	GO:0070972	protein localization to endoplasmic reticulum	-3.84739	-1.16951	25617,64194,85430,171071,293142,294708,298068,361577,362891,689134	Hspa5,Insig1,Herpud1,Ppp1r15a,Spcs2,Sgtb,Sec61b,Kdelr1,Os9,Sec61g	10/70
6_Member	GO Biological Processes	GO:0031204	post-translational protein targeting to membrane, translocation	-2.6907	-0.28054	25617,298068,689134	Hspa5,Sec61b,Sec61g	3/8
6_Member	GO Biological Processes	GO:0045047	protein targeting to ER	-2.68065	-0.28054	25617,85430,293142,294708,298068,689134	Hspa5,Herpud1,Spcs2,Sgtb,Sec61b,Sec61g	6/39
6_Member	GO Biological Processes	GO:0006620	post-translational protein targeting to endoplasmic reticulum membrane	-2.52711	-0.153818	25617,294708,298068,689134	Hspa5,Sgtb,Sec61b,Sec61g	4/18
6_Member	GO Biological Processes	GO:0072599	establishment of protein localization to endoplasmic reticulum	-2.45988	-0.102643	25617,85430,293142,294708,298068,689134	Hspa5,Herpud1,Spcs2,Sgtb,Sec61b,Sec61g	6/43
7_Summary	GO Biological Processes	GO:0002397	MHC class I protein complex assembly	-3.79147	-1.16951	25217,29468,64202,24223,292671,499400,25424	Tapbp,Pdia3,Calr,B2m,Mill1,RT1-M5,Ctse	7/-
7_Member	GO Biological Processes	GO:0002397	MHC class I protein complex assembly	-3.79147	-1.16951	25217,29468,64202	Tapbp,Pdia3,Calr	3/4
7_Member	GO Biological Processes	GO:0002502	peptide antigen assembly with MHC class I protein complex	-3.79147	-1.16951	25217,29468,64202	Tapbp,Pdia3,Calr	3/4
7_Member	GO Biological Processes	GO:0002396	MHC protein complex assembly	-2.72884	-0.298768	24223,25217,29468,64202	B2m,Tapbp,Pdia3,Calr	4/16
7_Member	GO Biological Processes	GO:0002501	peptide antigen assembly with MHC protein complex	-2.72884	-0.298768	24223,25217,29468,64202	B2m,Tapbp,Pdia3,Calr	4/16
7_Member	GO Biological Processes	GO:0002474	antigen processing and presentation of peptide antigen via MHC class I	-2.51247	-0.147129	24223,25217,29468,64202,292671,499400	B2m,Tapbp,Pdia3,Calr,Mill1,RT1-M5	6/42
7_Member	GO Biological Processes	GO:0048002	antigen processing and presentation of peptide antigen	-2.14804	0	24223,25217,25424,29468,64202,292671,499400	B2m,Tapbp,Ctse,Pdia3,Calr,Mill1,RT1-M5	7/65
8_Summary	GO Biological Processes	GO:0006597	spermine biosynthetic process	-3.79147	-1.16951	363469,498273,690027,84596	Sms,RGD1559938,Sms-ps2,Srm	4/-
8_Member	GO Biological Processes	GO:0006597	spermine biosynthetic process	-3.79147	-1.16951	363469,498273,690027	Sms,RGD1559938,Sms-ps2	3/4
8_Member	GO Biological Processes	GO:0006596	polyamine biosynthetic process	-2.9645	-0.46748	84596,363469,498273,690027	Srm,Sms,RGD1559938,Sms-ps2	4/14
8_Member	GO Biological Processes	GO:0008215	spermine metabolic process	-2.6907	-0.28054	363469,498273,690027	Sms,RGD1559938,Sms-ps2	3/8
8_Member	GO Biological Processes	GO:0006595	polyamine metabolic process	-2.35139	-0.0364576	84596,363469,498273,690027	Srm,Sms,RGD1559938,Sms-ps2	4/20
9_Summary	GO Biological Processes	GO:0010832	negative regulation of myotube differentiation	-3.66622	-1.05616	25334,84580,117095,289754,363287	Bhlha15,Hdac5,Bhlhe41,Xbp1,Hdac4	5/-
9_Member	GO Biological Processes	GO:0010832	negative regulation of myotube differentiation	-3.66622	-1.05616	25334,84580,117095,289754,363287	Bhlha15,Hdac5,Bhlhe41,Xbp1,Hdac4	5/17
10_Summary	GO Biological Processes	GO:1903334	positive regulation of protein folding	-3.4049	-0.839424	29143,29468,116598	Grn,Pdia3,Pdia4	3/-
10_Member	GO Biological Processes	GO:1903334	positive regulation of protein folding	-3.4049	-0.839424	29143,29468,116598	Grn,Pdia3,Pdia4	3/5
10_Member	GO Biological Processes	GO:1903332	regulation of protein folding	-2.25521	0	29143,29468,116598	Grn,Pdia3,Pdia4	3/11
11_Summary	GO Biological Processes	GO:2000097	regulation of smooth muscle cell-matrix adhesion	-3.4049	-0.839424	25239,25619,293677	Apod,Plau,Efemp2	3/-
11_Member	GO Biological Processes	GO:2000097	regulation of smooth muscle cell-matrix adhesion	-3.4049	-0.839424	25239,25619,293677	Apod,Plau,Efemp2	3/5
12_Summary	GO Biological Processes	GO:0014909	smooth muscle cell migration	-3.09968	-0.573568	24629,25619,29467,84009,311384,114502,84580,114490,289754,364018,24773,25350,29468	Pdgfrb,Plau,Ddit3,Kalrn,Sema6d,Pax3,Hdac5,Cited2,Xbp1,Ncf2,Sftpa1,Sftpd,Pdia3	13/-
12_Member	GO Biological Processes	GO:0014909	smooth muscle cell migration	-3.09968	-0.573568	24629,25619,29467,84009,311384	Pdgfrb,Plau,Ddit3,Kalrn,Sema6d	5/22
12_Member	GO Biological Processes	GO:0014812	muscle cell migration	-2.68065	-0.28054	24629,25619,29467,84009,114502,311384	Pdgfrb,Plau,Ddit3,Kalrn,Pax3,Sema6d	6/39
12_Member	GO Biological Processes	GO:0034405	response to fluid shear stress	-2.21927	0	24629,25619,84580,114490,289754,364018	Pdgfrb,Plau,Hdac5,Cited2,Xbp1,Ncf2	6/48
12_Member	GO Biological Processes	GO:0055093	response to hyperoxia	-2.0102	0	24629,24773,25350,25619,29468,364018	Pdgfrb,Sftpa1,Sftpd,Plau,Pdia3,Ncf2	6/53
13_Summary	GO Biological Processes	GO:0035437	maintenance of protein localization in endoplasmic reticulum	-3.09861	-0.573568	25617,64194,361577,362891,294673,298575,307178,360630,361722,681066,100362384	Hspa5,Insig1,Kdelr1,Os9,Hexb,Pink1,Arhgap21,Naglu,Bscl2,Fthl17a,LOC100362384	11/-
13_Member	GO Biological Processes	GO:0035437	maintenance of protein localization in endoplasmic reticulum	-3.09861	-0.573568	25617,64194,361577,362891	Hspa5,Insig1,Kdelr1,Os9	4/13
13_Member	GO Biological Processes	GO:0051651	maintenance of location in cell	-2.98368	-0.468182	25617,64194,294673,298575,307178,360630,361577,361722,362891,681066,100362384	Hspa5,Insig1,Hexb,Pink1,Arhgap21,Naglu,Kdelr1,Bscl2,Os9,Fthl17a,LOC100362384	11/105
14_Summary	GO Biological Processes	GO:0006465	signal peptide processing	-2.9645	-0.46748	65166,266758,293142,311545	Sec11a,Sec11c,Spcs2,Hm13	4/-
14_Member	GO Biological Processes	GO:0006465	signal peptide processing	-2.9645	-0.46748	65166,266758,293142,311545	Sec11a,Sec11c,Spcs2,Hm13	4/14
15_Summary	GO Biological Processes	GO:0060337	type I interferon-mediated signaling pathway	-2.91666	-0.428598	114709,170512,192281,361673,363287,246268,304507,378947	Ifitm2,Ifi27,Oas1a,Ifitm3,Hdac4,Oas1b,Oas1i,Bst2	8/-
15_Member	GO Biological Processes	GO:0060337	type I interferon-mediated signaling pathway	-2.91666	-0.428598	114709,170512,192281,361673,363287	Ifitm2,Ifi27,Oas1a,Ifitm3,Hdac4	5/24
15_Member	GO Biological Processes	GO:0071357	cellular response to type I interferon	-2.75184	-0.305978	114709,170512,192281,361673,363287	Ifitm2,Ifi27,Oas1a,Ifitm3,Hdac4	5/26
15_Member	GO Biological Processes	GO:0140888	interferon-mediated signaling pathway	-2.40163	-0.0622983	114709,170512,192281,361673,363287	Ifitm2,Ifi27,Oas1a,Ifitm3,Hdac4	5/31
15_Member	GO Biological Processes	GO:0060700	regulation of ribonuclease activity	-2.38226	-0.055262	192281,246268,304507	Oas1a,Oas1b,Oas1i	3/10
15_Member	GO Biological Processes	GO:0032069	regulation of nuclease activity	-2.25521	0	192281,246268,304507	Oas1a,Oas1b,Oas1i	3/11
15_Member	GO Biological Processes	GO:0034340	response to type I interferon	-2.16977	0	114709,170512,192281,361673,363287	Ifitm2,Ifi27,Oas1a,Ifitm3,Hdac4	5/35
15_Member	GO Biological Processes	GO:0045071	negative regulation of viral genome replication	-2.09047	0	114709,192281,246268,304507,361673,378947	Ifitm2,Oas1a,Oas1b,Oas1i,Ifitm3,Bst2	6/51
16_Summary	GO Biological Processes	GO:0006879	intracellular iron ion homeostasis	-2.86998	-0.390692	24223,24451,315388,360630,361729,681066,689130,100360087,100362384,192183,499244,500804,287796,288454	B2m,Hmox1,Tmprss6,Naglu,Cyb561a3,Fthl17a,Fth1-ps5,LOC100360087,LOC100362384,Nectin1,RGD1566189,RGD1560687,Slc39a11,Slc46a3	14/-
16_Member	GO Biological Processes	GO:0006879	intracellular iron ion homeostasis	-2.86998	-0.390692	24223,24451,315388,360630,361729,681066,689130,100360087,100362384	B2m,Hmox1,Tmprss6,Naglu,Cyb561a3,Fthl17a,Fth1-ps5,LOC100360087,LOC100362384	9/77
16_Member	GO Biological Processes	GO:0006826	iron ion transport	-2.39546	-0.0622983	24223,192183,499244,500804,681066,689130,100360087,100362384	B2m,Nectin1,RGD1566189,RGD1560687,Fthl17a,Fth1-ps5,LOC100360087,LOC100362384	8/74
16_Member	GO Biological Processes	GO:0000041	transition metal ion transport	-2.14959	0	24223,192183,287796,288454,499244,500804,681066,689130,100360087,100362384	B2m,Nectin1,Slc39a11,Slc46a3,RGD1566189,RGD1560687,Fthl17a,Fth1-ps5,LOC100360087,LOC100362384	10/116
16_Member	GO Biological Processes	GO:0097577	sequestering of iron ion	-2.03876	0	360630,681066,100362384	Naglu,Fthl17a,LOC100362384	3/13
17_Summary	GO Biological Processes	GO:0030203	glycosaminoglycan metabolic process	-2.81191	-0.349661	24629,25227,50672,294673,296733,298280,315939,316533,316583,360630	Pdgfrb,Arsb,Ednrb,Hexb,Chpf2,Slc35d1,Pxylp1,Chpf,B3gnt7,Naglu	10/-
17_Member	GO Biological Processes	GO:0030203	glycosaminoglycan metabolic process	-2.81191	-0.349661	24629,25227,50672,294673,296733,298280,315939,316533,316583,360630	Pdgfrb,Arsb,Ednrb,Hexb,Chpf2,Slc35d1,Pxylp1,Chpf,B3gnt7,Naglu	10/94
17_Member	GO Biological Processes	GO:0006022	aminoglycan metabolic process	-2.45483	-0.102643	24629,25227,50672,294673,296733,298280,315939,316533,316583,360630	Pdgfrb,Arsb,Ednrb,Hexb,Chpf2,Slc35d1,Pxylp1,Chpf,B3gnt7,Naglu	10/105
17_Member	GO Biological Processes	GO:1903510	mucopolysaccharide metabolic process	-2.35952	-0.0385968	25227,50672,294673,296733,298280,316533,316583,360630	Arsb,Ednrb,Hexb,Chpf2,Slc35d1,Chpf,B3gnt7,Naglu	8/75
17_Member	GO Biological Processes	GO:0050654	chondroitin sulfate proteoglycan metabolic process	-2.34019	-0.0311611	294673,296733,298280,315939,316533	Hexb,Chpf2,Slc35d1,Pxylp1,Chpf	5/32
17_Member	GO Biological Processes	GO:0006024	glycosaminoglycan biosynthetic process	-2.09047	0	24629,296733,298280,315939,316533,316583	Pdgfrb,Chpf2,Slc35d1,Pxylp1,Chpf,B3gnt7	6/51
17_Member	GO Biological Processes	GO:0050650	chondroitin sulfate proteoglycan biosynthetic process	-2.05785	0	296733,298280,315939,316533	Chpf2,Slc35d1,Pxylp1,Chpf	4/24
18_Summary	GO Biological Processes	GO:0043648	dicarboxylic acid metabolic process	-2.81191	-0.349661	24957,25104,64392,289276,316444,361472,361596,362474,684425,685325	Glul,Pc,Aldh1l1,Adss,Mdh1b,Mthfd1l,Idh2,Adhfe1,Adss1,Ddo	10/-
18_Member	GO Biological Processes	GO:0043648	dicarboxylic acid metabolic process	-2.81191	-0.349661	24957,25104,64392,289276,316444,361472,361596,362474,684425,685325	Glul,Pc,Aldh1l1,Adss,Mdh1b,Mthfd1l,Idh2,Adhfe1,Adss1,Ddo	10/94
18_Member	GO Biological Processes	GO:0006531	aspartate metabolic process	-2.52589	-0.153818	289276,684425,685325	Adss,Adss1,Ddo	3/9
19_Summary	GO Biological Processes	GO:0002181	cytoplasmic translation	-2.56903	-0.183166	28298,29257,64298,290641,311120,362631,367865,689284,100362751	Rpl32,Rpl9,Rpl31,Rpl18a,RGD1565767,Rpl11,RGD1560821,Rpl38,LOC100362751	9/-
19_Member	GO Biological Processes	GO:0002181	cytoplasmic translation	-2.56903	-0.183166	28298,29257,64298,290641,311120,362631,367865,689284,100362751	Rpl32,Rpl9,Rpl31,Rpl18a,RGD1565767,Rpl11,RGD1560821,Rpl38,LOC100362751	9/85
20_Summary	GO Biological Processes	GO:0140894	endolysosomal toll-like receptor signaling pathway	-2.43638	-0.0906323	192281,294048,305451,361289	Oas1a,Pik3ap1,Tnip2,Colec12	4/-
20_Member	GO Biological Processes	GO:0140894	endolysosomal toll-like receptor signaling pathway	-2.43638	-0.0906323	192281,294048,305451,361289	Oas1a,Pik3ap1,Tnip2,Colec12	4/19
20_Member	GO Biological Processes	GO:0034138	toll-like receptor 3 signaling pathway	-2.14149	0	192281,305451,361289	Oas1a,Tnip2,Colec12	3/12
